# Supplementary material for: Genome‐wide identification, expression profiling, and target gene analysis of microRNAs in the Onion thrips, Thrips tabaci Lindeman (Thysanoptera: Thripidae), vectors of tospoviruses (Bunyaviridae)
Source: Ecol Evol. 2018 Jun 7;8(13):6399–419. doi: 10.1002/ece3.3762 (PMC6053560; doi:10.1002/ece3.3762)
Supplement: Supplementary file 2 [file ECE3-8-6399-s002.xls]

## Sheet: known EST targets
S.No.	miRNA	Target Id	Hit Acc.	Protein Name	Score	Energy	miRNA_aligned_fragment	Target_aligned_fragment
1	mir-281	gi|297514264|gb|GT304258.1|GT304258	#N/A	#N/A	150	-30.75	Query: 3' tgACAGCT--GCCTAT-CGAGAGAa 5'	Ref: 5' acTGTCGAGTTGGGTGCGCTTTCTt 3'
2	mir-276	gi|297513137|gb|GT309732.1|GT309732	AEE61848	gi|94468560|gb| |vacuolar atpase m9	155	-30.12	Query: 3' tcTCGTGCCATAC---TTCAAGGAt 5'	Ref: 5' agAGCATGGGATGGCAAGGTTCCTa 3'
3	mir-276	gi|297502714|gb|GT298757.1|GT298757	XP_004520779	gi|498937941|ref| | phosphoglucomutase-2-like	144	-32.45	Query: 3' tcTCGTGCCATACTTCAAGGAt 5'	Ref: 5' ggGGGGCGGTGTGGGGTTCTTa 3'
4	mir-306	gi|297508096|gb|GT311061.1|GT311061	XP_001604665	gi|345495562|ref| | heat repeat-containing protein 1-like	157	-31.9	Query: 3' gaGTCTCAGTGAG-TCATGGACt 5'	Ref: 5' ctCAGA-TTACTCAAGTGCCTGa 3'
5	mir-306	gi|297510598|gb|GT308895.1|GT308895	XP_002433984	gi|241998682|ref| |ras-related	147	-31.73	Query: 3' gaCTCTCAGTG-AGTCATGGact 5'	Ref: 5' ctGAGAGTTACATCAGTACCatt 3'
6	mir-306	gi|297506567|gb|GT305597.1|GT305597	XP_004076692	gi|432900510|ref| | prefoldin subunit 1-like	148	-30.55	Query: 3' gaCTCTCAGTGAGTC-ATGGACt 5'	Ref: 5' taGAGAGTCACAAAGCTACCTGg 3'
7	mir-306	gi|297503319|gb|GT311531.1|GT311531	EFN79078	gi|307198018|gb| |ras-related protein rab-1a	147	-31.73	Query: 3' gaCTCTCAGTG-AGTCATGGact 5'	Ref: 5' ctGAGAGTTACATCAGTACCatt 3'
8	mir-92c	gi|297513961|gb|GT304049.1|GT304049	#N/A	#N/A	142	-30.23	Query: 3' tgtCCGGCCCTG-CTCACGTTAt 5'	Ref: 5' tacGGCCGGGGCACAGTGCATTc 3'
9	mir-92c	gi|297511641|gb|GT304541.1|GT304541	EFN69761	gi|307182568|gb| |26s proteasome non-atpase regulatory subunit 4	148	-32.31	Query: 3' tgTCCGGCCCTGCTCACGTTat 5'	Ref: 5' tgAGGCTGGGACAGGTGCAGct 3'
10	mir-92c	gi|297510741|gb|GT311130.1|GT311130	EAT42765	gi|403182736|gb| |aael005728-pa	142	-31.17	Query: 3' tgtCCGGCCCTGCT-CACGTTAt 5'	Ref: 5' tacGGCCGGGGGGATGTGCTATg 3'
11	mir-92c	gi|297509355|gb|GT300494.1|GT300494	XP_002424888	gi|328702470|ref| | neurexin-4-like	159	-30.7	Query: 3' tgTCCGGCCCTGC-TCACGTTat 5'	Ref: 5' caAGACCGGGGCGCAGTGCAAgg 3'
12	mir-92c	gi|297508143|gb|GT311016.1|GT311016	#N/A	#N/A	164	-30.98	Query: 3' tgtcCGGCCCTGCTCACGTTAt 5'	Ref: 5' gacaGCTGGG-TGGGTGCAATa 3'
13	mir-92c	gi|297502286|gb|GT306867.1|GT306867	XP_001969499	gi|194860015|ref| |gg10139	144	-37.47	Query: 3' tgTCCGGCCCTGCTCACGTtat 5'	Ref: 5' gcAGGCGGGGGCGGGTGCAtgg 3'
14	mir-750	gi|297511326|gb|GT303584.1|GT303584	XP_001601396	gi|345483003|ref| | ubx domain-containing protein 4-like isoform 1	148	-30.97	Query: 3' ctcgACCTTCTC--A-----ATCTAGACc 5'	Ref: 5' ggagTGGAGGAGCATACCCGTAGATCTGg 3'
15	mir-2765	gi|297512305|gb|GT306258.1|GT306258	YP_004848654	gi|347541228|ref| |peptidylprolyl fkbp-type	146	-30.79	Query: 3' cgGTTGCCACCACCTCAATGGt 5'	Ref: 5' atCAA-GGGGGTGGAGATACCa 3'
16	mir-2765	gi|297510235|gb|GT308620.1|GT308620	#N/A	#N/A	168	-30.31	Query: 3' cgGTTGCCACCACCTCAATGGt 5'	Ref: 5' acCAACGGGGGGTTAGTTACCt 3'
17	mir-2765	gi|297503440|gb|GT305033.1|GT305033	EIM23159	gi|388582856|gb| |40s ribosomal protein s16	149	-31.93	Query: 3' cggttGCCACCACCTCAATGGt 5'	Ref: 5' gtctcTGGTGGTGGTGTTACCt 3'
18	mir-2765	gi|297502183|gb|GT311346.1|GT311346	XP_002423264	gi|242004799|ref| |transmembrane	144	-33.46	Query: 3' cgGTTGCCACCACCTCAATGGt 5'	Ref: 5' ccCGGGGGGGGTGGAGTTGTCg 3'
19	mir-92b-1	gi|297511641|gb|GT304541.1|GT304541	EFN69761	gi|307182568|gb| |26s proteasome non-atpase regulatory subunit 4	148	-32.31	Query: 3' cgTCCGGCCCTGCTCACGTTat 5'	Ref: 5' tgAGGCTGGGACAGGTGCAGct 3'
20	mir-92b-1	gi|297510741|gb|GT311130.1|GT311130	EAT42765	gi|403182736|gb| |aael005728-pa	142	-30.89	Query: 3' cgtCCGGCCCTGCT-CACGTTAt 5'	Ref: 5' tacGGCCGGGGGGATGTGCTATg 3'
21	mir-92b-1	gi|297510669|gb|GT303142.1|GT303142	XP_003703175	gi|383855346|ref| | pyridoxine-5 -phosphate oxidase-like	148	-30.15	Query: 3' cgTCCGGCCCTGCTCACGTTAt 5'	Ref: 5' tcAGATTGGGGCATGTGCAGTa 3'
22	mir-92b-1	gi|297509355|gb|GT300494.1|GT300494	XP_002424888	gi|328702470|ref| | neurexin-4-like	159	-30.7	Query: 3' cgTCCGGCCCTGC-TCACGTTat 5'	Ref: 5' caAGACCGGGGCGCAGTGCAAgg 3'
23	mir-92b-1	gi|297508143|gb|GT311016.1|GT311016	#N/A	#N/A	164	-30.43	Query: 3' cgtcCGGCCCTGCTCACGTTAt 5'	Ref: 5' gacaGCTGGG-TGGGTGCAATa 3'
24	mir-92b-1	gi|297505901|gb|GT301704.1|GT301704	EFN60628	gi|307166565|gb|EFN60628.1|hypothetical protein EAG_05356	147	-30.17	Query: 3' cgtCCGGCCCTGCTCACGTTAt 5'	Ref: 5' ggtGGCCGGGACTTGGGCAATa 3'
25	mir-92b-1	gi|297502286|gb|GT306867.1|GT306867	XP_001969499	gi|194860015|ref| |gg10139	144	-38.2	Query: 3' cgTCCGGCCCTGCTCACGTtat 5'	Ref: 5' gcAGGCGGGGGCGGGTGCAtgg 3'
26	mir-276-1	gi|297502714|gb|GT298757.1|GT298757	XP_004520779	gi|498937941|ref| | phosphoglucomutase-2-like	143	-30.92	Query: 3' ctCGTGCCATACTTCAAGGAt 5'	Ref: 5' ggGGGCGGTGTGGGGTTCTTa 3'
27	mir-2796	gi|297515425|gb|GT301193.1|GT301193	#N/A	#N/A	148	-32.4	Query: 3' cgtTCATCAAAGGCGGCCGGAtg 5'	Ref: 5' tgcAGGAGTGCCCGGCGGCCTcc 3'
28	mir-2796	gi|297512926|gb|GT311932.1|GT311932	#N/A	#N/A	153	-30.15	Query: 3' cgTTCATCAAAGGCGGCCGGATg 5'	Ref: 5' agGAGTACATTCCGCTGGCCTGt 3'
29	mir-2796	gi|297510647|gb|GT307033.1|GT307033	XP_001600131	gi|156553084|ref| | u6 snrna-associated sm-like protein lsm1-like	156	-33.05	Query: 3' cgTTCATCAAA--GGCGGCCGGATg 5'	Ref: 5' gcAAGTTGTTTTCCTTCCGGCCTGc 3'
30	mir-184	gi|297510078|gb|GT300544.1|GT300544	#N/A	#N/A	172	-30.84	Query: 3' tgGGAATAGTCAAGAGGCAGGt 5'	Ref: 5' ttTTTTGTCAGAACTCCGTCCa 3'
31	mir-14	gi|297504561|gb|GT306033.1|GT306033	#N/A	#N/A	148	-30.92	Query: 3' taTCCTCTCTCTTTTTCTGACt 5'	Ref: 5' agAGGAGAGAGAGAGAGAATGg 3'
32	mir-184	gi|297510078|gb|GT300544.1|GT300544	#N/A	#N/A	172	-30.96	Query: 3' cgGGAATAGTCAAGAGGCAGGt 5'	Ref: 5' ttTTTTGTCAGAACTCCGTCCa 3'
33	mir-184	gi|297506859|gb|GT307595.1|GT307595	#N/A	#N/A	152	-30.17	Query: 3' cgGGAATAGTCAAGAGGCAGGt 5'	Ref: 5' ggCTCTGTCAGTCATCTGTCCa 3'
34	mir-184	gi|297510078|gb|GT300544.1|GT300544	#N/A	#N/A	171	-30.52	Query: 3' ggGAATAGTCAAGAGGCAGGt 5'	Ref: 5' ttTTTGTCAGAACTCCGTCCa 3'
35	mir-993	gi|297507320|gb|GT302003.1|GT302003	XP_001951758	gi|307172398|gb| |interleukin-16	168	-34.04	Query: 3' tcTATGGAC-----ATCTCTGCTCGAAg 5'	Ref: 5' ggAAACCTGCAAGCTGGAGACGAGCTTc 3'
36	mir-750	gi|297515074|gb|GT310302.1|GT310302	XP_003486178	gi|350401513|ref| | peroxisome biogenesis factor 2-like	145	-30.81	Query: 3' acTCGACCTTCTCAATCTAGACc 5'	Ref: 5' ggGGCAGGAAGAGACAGGTTTGg 3'
37	mir-750	gi|297511326|gb|GT303584.1|GT303584	XP_001601396	gi|345483003|ref| | ubx domain-containing protein 4-like isoform 1	149	-31.51	Query: 3' acTCGACCTTCTC--A-----ATCTAGACc 5'	Ref: 5' ggAG-TGGAGGAGCATACCCGTAGATCTGg 3'
38	mir-750	gi|297509600|gb|GT298624.1|GT298624	#N/A	#N/A	153	-31.31	Query: 3' acTCGACCTTCTCAAT-CTAGACc 5'	Ref: 5' agAGCTAGCAGAGTTACGATCTGg 3'
39	mir-1175	gi|297504530|gb|GT306002.1|GT306002	#N/A	#N/A	159	-30.15	Query: 3' caCTTCTCTGGTGACGAGGTGAa 5'	Ref: 5' ctGGAGAGACGGC-GCTCCATTc 3'
40	mir-3049	gi|297513714|gb|GT308946.1|GT308946	XP_002429947	gi|242018981|ref| |vacuolar atp synthase subunit	146	-30.58	Query: 3' taggCGGCGTTGA---TGGAAGGGCt 5'	Ref: 5' tctgGCCGTAGCTCTCTCTTTCCCGc 3'
41	mir-3049	gi|297513375|gb|GT299056.1|GT299056	AEE62330	gi|385200010|gb| |3-hydroxy-3-methylglutaryl coenzyme a synthase	177	-34.15	Query: 3' taGGCGGCGTTGATGGAAGGGCt 5'	Ref: 5' tgCCATCGAAGCTATCTTCCCGg 3'
42	mir-3049	gi|297513171|gb|GT309812.1|GT309812	XP_001120529	gi|110749879|ref| | h aca ribonucleoprotein complex subunit 3-like	147	-30.79	Query: 3' taGGCGGCGTT-GATG-GAAGGGCt 5'	Ref: 5' gcCGGCGGCAACCGACGCTTCTCGa 3'
43	mir-3049	gi|297512135|gb|GT307089.1|GT307089	#N/A	#N/A	144	-32.45	Query: 3' taGGCGGCGTTGATGGAAGGGCt 5'	Ref: 5' atCGGCCGCA--T-CCTTCCTGa 3'
44	mir-3049	gi|297512073|gb|GT299838.1|GT299838	#N/A	#N/A	152	-31.93	Query: 3' taggcGGCGTTGATGGAAGGGCt 5'	Ref: 5' aagtcCCGC-TCTACCTTCTCGg 3'
45	mir-3049	gi|297511386|gb|GT304372.1|GT304372	XP_002425042	gi|242008501|ref| |pyridoxine-5 -phosphate	156	-31.55	Query: 3' taGGC-GGCGTTGATGGAAGGGCt 5'	Ref: 5' ttCCGAATGCATTTACCTTTCCGt 3'
46	mir-3049	gi|297510669|gb|GT303142.1|GT303142	XP_003703175	gi|383855346|ref| | pyridoxine-5 -phosphate oxidase-like	156	-31.55	Query: 3' taGGC-GGCGTTGATGGAAGGGCt 5'	Ref: 5' ttCCGAATGCATTTACCTTTCCGt 3'
47	mir-3049	gi|297510155|gb|GT298465.1|GT298465	XP_001600396	gi|156538993|ref| | nucleobindin-2	146	-30.19	Query: 3' tagGCGGCGTTG---ATG-GAAGGGCt 5'	Ref: 5' ccaTGCTGCAGCTCATACGCTTTCCGa 3'
48	mir-3049	gi|297510016|gb|GT298419.1|GT298419	#N/A	#N/A	162	-30.54	Query: 3' taGGCGGCGTTGATGGAAGGGCt 5'	Ref: 5' tcCCGCCAAAGCT--CTTCCCGa 3'
49	mir-3049	gi|297509389|gb|GT300528.1|GT300528	XP_002563150	gi|255944765|ref| |pc20g06210	140	-30.79	Query: 3' taGGCGG-CGTTGATGGAAGGGCt 5'	Ref: 5' agCTGCCTCCTGCTACCTACCCGg 3'
50	mir-3049	gi|297508814|gb|GT300179.1|GT300179	#N/A	#N/A	143	-30.26	Query: 3' taGGCGGC----GTTGA-TGGAAGGGCt 5'	Ref: 5' gcCCGCCGTGTATGATTCGCCTTTCCGc 3'
51	mir-3049	gi|297508753|gb|GT300118.1|GT300118	#N/A	#N/A	167	-33.3	Query: 3' taggcggcGTTGATGGAAGGGCt 5'	Ref: 5' gtttcatcCGACTGCCTTCCCGa 3'
52	mir-3049	gi|297508527|gb|GT299892.1|GT299892	#N/A	#N/A	165	-30.15	Query: 3' taggcGGCGTTGAT-GGAAGGGCt 5'	Ref: 5' gggaaCCGTGTCTACCCTTCCCGg 3'
53	mir-3049	gi|297508086|gb|GT311051.1|GT311051	XP_001649215	gi|157106202|ref| |arp2 3 complex 21 kd subunit	147	-30.52	Query: 3' taGGCGGCGTTGATGGAAGGGct 5'	Ref: 5' ggCCGCCG-GGCTTGCTTCCCtg 3'
54	mir-3049	gi|297507861|gb|GT310735.1|GT310735	#N/A	#N/A	146	-31.15	Query: 3' taGGCGGCGTTGATGGAAGGGct 5'	Ref: 5' acCCGCCGCA--TACCTTCCTat 3'
55	mir-3049	gi|297507858|gb|GT310732.1|GT310732	EIM19412	gi|388579083|gb| |arginase	159	-30.62	Query: 3' taGGCGGCGTTGATGGAAGGGCt 5'	Ref: 5' aaTCCCCACCGC-ACCTTCCCGg 3'
56	mir-3049	gi|297507246|gb|GT301837.1|GT301837	XP_002429947	gi|242018981|ref| |vacuolar atp synthase subunit	146	-30.58	Query: 3' taggCGGCGTTGA---TGGAAGGGCt 5'	Ref: 5' tctgGCCGTAGCTCTCTCTTTCCCGc 3'
57	mir-3049	gi|297507007|gb|GT307878.1|GT307878	XP_005165060	gi|528477238|ref| | zinc finger protein 470- partial	171	-31.35	Query: 3' tagGCGG-CGTTGATGGAAGGGCt 5'	Ref: 5' acaCACCGGCAATTTCCTTCCCGg 3'
58	mir-3049	gi|297506597|gb|GT305672.1|GT305672	EFN86892	gi|307210242|gb| |coatomer subunit alpha	146	-32.13	Query: 3' taGGCGGCGTTGATGGAAGGGct 5'	Ref: 5' agCCGCCGCA--TACCTTCCTat 3'
59	mir-3049	gi|297506163|gb|GT301966.1|GT301966	EFA13692	gi|380028791|ref| | low quality protein: eukaryotic translation initiation factor 3 subunit d-like	148	-35.53	Query: 3' taGGCGGC-GTTGATGGAAGGGCt 5'	Ref: 5' tgCCGCCGTCGGCTTCCTTCCGGc 3'
60	mir-3049	gi|297505254|gb|GT310161.1|GT310161	#N/A	#N/A	159	-31.56	Query: 3' taGGC-GGCGTTG-ATGGAAGGGCt 5'	Ref: 5' taCCGAGTGTGGCTTGCCTTCCCGc 3'
61	mir-3049	gi|297505100|gb|GT309989.1|GT309989	#N/A	#N/A	153	-31.37	Query: 3' taGGCGGCGTTGATGGAAGGGct 5'	Ref: 5' tcCCGCTGCCTTTCCCTTCCCag 3'
62	mir-3049	gi|297505045|gb|GT311891.1|GT311891	#N/A	#N/A	142	-32.36	Query: 3' taGGCGGCGTTGATG-GAAGGGCt 5'	Ref: 5' tgCCGCCGTAA-TGCGATTCCCGc 3'
63	mir-3049	gi|297505024|gb|GT311870.1|GT311870	#N/A	#N/A	142	-31.25	Query: 3' taGGCGGC-----GTTGATGGAAGGGCt 5'	Ref: 5' ccCCGCTGACTTTTAACT-CCTTTCCGg 3'
64	mir-3049	gi|297502983|gb|GT299112.1|GT299112	#N/A	#N/A	151	-30.03	Query: 3' tagGCGG--CGTTGATGGAAGGGCt 5'	Ref: 5' gcgCGCCGAGCGACCCCTTTCCCGc 3'
65	mir-3049	gi|297502721|gb|GT298764.1|GT298764	XP_002024254	gi|195166864|ref| |gl14914	149	-34.01	Query: 3' taGGCGGCGTTGATGGAAGGGCt 5'	Ref: 5' atTTGCTGCAGCTGTCTACCCGc 3'
66	mir-3049	gi|297502691|gb|GT298734.1|GT298734	EFZ13409	gi|380027716|ref| | tbc1 domain family member 13-like	162	-30.54	Query: 3' taGGCGGCGTTGATGGAAGGGCt 5'	Ref: 5' ccCCGCCAAAGCT--CTTCCCGa 3'
67	mir-92a	gi|297511641|gb|GT304541.1|GT304541	EFN69761	gi|307182568|gb| |26s proteasome non-atpase regulatory subunit 4	148	-32.68	Query: 3' gtTCCGGCCCTGCTCACGTTat 5'	Ref: 5' tgAGGCTGGGACAGGTGCAGct 3'
68	mir-92a	gi|297509355|gb|GT300494.1|GT300494	XP_002424888	gi|328702470|ref| | neurexin-4-like	159	-33.54	Query: 3' gtTCCGGCCCTGC-TCACGTTat 5'	Ref: 5' caAGACCGGGGCGCAGTGCAAgg 3'
69	mir-92a	gi|297503286|gb|GT304877.1|GT304877	#N/A	#N/A	151	-30.44	Query: 3' gtTCCGGCCCTG-CTCACGTTAt 5'	Ref: 5' taAGGCCGGGCCGGAGTCCAATt 3'
70	mir-92a	gi|297502286|gb|GT306867.1|GT306867	XP_001969499	gi|194860015|ref| |gg10139	144	-33.76	Query: 3' gtTCCGGCCCTGCTCACGTtat 5'	Ref: 5' gcAGGCGGGGGCGGGTGCAtgg 3'
71	mir-100	gi|297510667|gb|GT303140.1|GT303140	EOQ99568	gi|505755351|gb|EOQ99568.1|hypothetical protein J056_001653	159	-33.33	Query: 3' tgtGT-TCAAGCCTAGATGCCCAa 5'	Ref: 5' cctCATGGGTCGGGTCTATGGGTc 3'
72	mir-92b-1	gi|297513901|gb|GT299758.1|GT299758	#N/A	#N/A	142	-30.44	Query: 3' agTCCGGCCCTGCCCACGTTAa 5'	Ref: 5' ttAGGTTGGGG-GGGTGCCATt 3'
73	mir-92b-1	gi|297513463|gb|GT299234.1|GT299234	#N/A	#N/A	167	-31.84	Query: 3' agTCCGGCCCTGCC-CACGTTAa 5'	Ref: 5' ggAGGGTGGGGGGGTGTGCAATt 3'
74	mir-92b-1	gi|297511641|gb|GT304541.1|GT304541	EFN69761	gi|307182568|gb| |26s proteasome non-atpase regulatory subunit 4	152	-33.65	Query: 3' agTCCGGCCCTGCCCACGTTaa 5'	Ref: 5' tgAGGCTGGGACAGGTGCAGct 3'
75	mir-92b-1	gi|297508143|gb|GT311016.1|GT311016	#N/A	#N/A	168	-31.2	Query: 3' agtcCGGCCCTGCCCACGTTAa 5'	Ref: 5' gacaGCTGGG-TGGGTGCAATa 3'
76	mir-92b-1	gi|297505698|gb|GT301321.1|GT301321	XP_003485088	gi|350398101|ref| | presequence mitochondrial-like isoform 1	141	-30.19	Query: 3' agtccGGCCCTGCCCACGTTaa 5'	Ref: 5' tcgctCTGGGATGGGTGTAAat 3'
77	mir-92b-1	gi|297503445|gb|GT305038.1|GT305038	#N/A	#N/A	148	-31.66	Query: 3' agTCCGGCCCTGCCCACGTTAa 5'	Ref: 5' -gGGGGTGGGATGGGTGCCATc 3'
78	mir-92b-1	gi|297503286|gb|GT304877.1|GT304877	#N/A	#N/A	151	-31.81	Query: 3' agTCCGGCCCTGCC-CACGTTAa 5'	Ref: 5' taAGGCCGGGCCGGAGTCCAATt 3'
79	mir-92b-1	gi|297502286|gb|GT306867.1|GT306867	XP_001969499	gi|194860015|ref| |gg10139	148	-40.64	Query: 3' agTCCGGCCCTGCCCACGTtaa 5'	Ref: 5' gcAGGCGGGGGCGGGTGCAtgg 3'
80	mir-275	gi|297514197|gb|GT299960.1|GT299960	#N/A	#N/A	176	-33.8	Query: 3' gcgCGCGATGAAGTCCATGGACt 5'	Ref: 5' gtgGTGCTATTGAAGGTACCTGg 3'
81	mir-275	gi|297509859|gb|GT308240.1|GT308240	EIM19689	gi|505755927|gb| |chitobiosyldiphosphodolichol beta-mannosyltransferase	155	-30.79	Query: 3' gcGCGCGATGA-AGT-CCATGGACt 5'	Ref: 5' agCTCGCTGCTATCGTGGTACTTGg 3'
82	mir-275	gi|297508506|gb|GT310472.1|GT310472	#N/A	#N/A	155	-33.03	Query: 3' gcgcgcGATGAAGTCCATGGACt 5'	Ref: 5' atgcacCTAC-TCAGGTGCCTGa 3'
83	mir-275	gi|297507835|gb|GT310800.1|GT310800	#N/A	#N/A	144	-30.56	Query: 3' gcGCGCGATGAAGT----CCATGGACt 5'	Ref: 5' atCGCGTATCTTCGTGTCGGTGCCTGa 3'
84	mir-275	gi|297503154|gb|GT311460.1|GT311460	XP_969934	gi|91090252|ref| | maggie cg14981-pa	168	-30.94	Query: 3' gcGCGCGATG-AAGTCCATGGACt 5'	Ref: 5' tcTGCGCTCCAACCAGGTACCTGg 3'
85	mir-965	gi|297506118|gb|GT309565.1|GT309565	#N/A	#N/A	140	-30.06	Query: 3' ttCCCCTTTTCGATATGCGAAt 5'	Ref: 5' agGGGAAAAAGCTGCGCGCTTg 3'
86	mir-2b	gi|297508794|gb|GT302616.1|GT302616	#N/A	#N/A	182	-31.19	Query: 3' tcGAGTAGTTTCGACCGACACTAt 5'	Ref: 5' acCTGATTATTGCTGGCTGTGATa 3'
87	mir-2b	gi|297504662|gb|GT307546.1|GT307546	XP_005312880	gi|530653284|ref| | trans- -dihydrobenzene- -diol dehydrogenase-like	146	-31.54	Query: 3' tcGAGTAGTTTCGACCGA-CACTAt 5'	Ref: 5' aaCTCATAGAAGCTGGCTCGTGGTt 3'
88	mir-2c	gi|297508794|gb|GT302616.1|GT302616	#N/A	#N/A	177	-30.92	Query: 3' tgAGTAGTTTCGACCGACACTAt 5'	Ref: 5' ccTGATTATTGCTGGCTGTGATa 3'
89	mir-2c	gi|297504662|gb|GT307546.1|GT307546	XP_005312880	gi|530653284|ref| | trans- -dihydrobenzene- -diol dehydrogenase-like	141	-31.27	Query: 3' tgAGTAGTTTCGACCGA-CACTAt 5'	Ref: 5' acTCATAGAAGCTGGCTCGTGGTt 3'
90	mir-14	gi|297504561|gb|GT306033.1|GT306033	#N/A	#N/A	143	-30.92	Query: 3' atCCTCTCTCTTTTTCTGACt 5'	Ref: 5' gaGGAGAGAGAGAGAGAATGg 3'
91	mir-67	gi|297509703|gb|GT298724.1|GT298724	EFN75262	gi|307191836|gb| |trypsin-1	142	-32.59	Query: 3' agTTGAGTGAGTTCCTC-CAACAct 5'	Ref: 5' aaAACTCGCTCAGGGGGCGTTGTtt 3'
92	mir-67	gi|297509624|gb|GT300766.1|GT300766	XP_002411758	gi|241690310|ref|XP_002411758.1|hypothetical protein IscW_ISCW021582	151	-30.84	Query: 3' agTTGAGTGAGTTCCTCCAACACt 5'	Ref: 5' tcAATT--CTCAAGGAGGTAGTGa 3'
93	mir-67	gi|297507465|gb|GT302286.1|GT302286	XP_317371	gi|158297082|ref| |agap008086-pa	188	-34	Query: 3' agtTGAGTGAGTTCCT-CCAACACt 5'	Ref: 5' tatACTCCCTCAAGGATGGTTGTGa 3'
94	mir-67	gi|297502357|gb|GT306983.1|GT306983	#N/A	#N/A	140	-33.55	Query: 3' agTTGAG-TGAGTTCCT----CCAACACt 5'	Ref: 5' tcGACTCAACTCAAGGGAAACTGTTGTGa 3'
95	mir-2-1	gi|297508794|gb|GT302616.1|GT302616	#N/A	#N/A	177	-31.19	Query: 3' cgAGTAGTTTCGACCGACACTAt 5'	Ref: 5' ccTGATTATTGCTGGCTGTGATa 3'
96	mir-2-1	gi|297504662|gb|GT307546.1|GT307546	XP_005312880	gi|530653284|ref| | trans- -dihydrobenzene- -diol dehydrogenase-like	141	-31.54	Query: 3' cgAGTAGTTTCGACCGA-CACTAt 5'	Ref: 5' acTCATAGAAGCTGGCTCGTGGTt 3'
97	mir-100	gi|297510667|gb|GT303140.1|GT303140	EOQ99568	gi|505755351|gb|EOQ99568.1|hypothetical protein J056_001653	159	-33.33	Query: 3' gtGT-TCAAGCCTAGATGCCCAa 5'	Ref: 5' ctCATGGGTCGGGTCTATGGGTc 3'
98	mir-263a	gi|297512292|gb|GT306245.1|GT306245	#N/A	#N/A	161	-34.7	Query: 3' ggGCAC--TTAAGAAGGTCACGGTAa 5'	Ref: 5' ccTGTGATAATCTTTCCGGTGCCGTt 3'
99	mir-263a	gi|297502247|gb|GT306783.1|GT306783	ERL85103	gi|546673517|gb|ERL85103.1|hypothetical protein D910_02525	156	-31.47	Query: 3' ggGCACTTAAGAAGGTCACGGTAa 5'	Ref: 5' ctCGTGAA-CGATCCAGTGCCGTg 3'
100	mir-263a	gi|297512292|gb|GT306245.1|GT306245	#N/A	#N/A	160	-31.18	Query: 3' ggCAC--TTAAGAAGGTCACGGTAa 5'	Ref: 5' ctGTGATAATCTTTCCGGTGCCGTt 3'
101	mir-1175	gi|297514284|gb|GT309328.1|GT309328	XP_974658	gi|91078994|ref| | agap012587-pa	143	-30.58	Query: 3' gcTACTCTG-GTGATGAGGTGAa 5'	Ref: 5' cgGTGAGGCAAACTACACCACTt 3'
102	mir-1175	gi|297510155|gb|GT298465.1|GT298465	XP_001600396	gi|156538993|ref| | nucleobindin-2	159	-30.61	Query: 3' gcTACTCT-GGTGATGAGGTGAa 5'	Ref: 5' agGTGGGAGCCACAACTCCATTt 3'
103	mir-1175	gi|297503157|gb|GT311463.1|GT311463	EFZ13611	gi|383855580|ref| | eukaryotic translation initiation factor 4 gamma 2-like	166	-32	Query: 3' gcTACTCTGGTGATGAGGTGAa 5'	Ref: 5' tgATG-GATCACTACTTCACTc 3'
104	mir-3791	gi|297511410|gb|GT311559.1|GT311559	#N/A	#N/A	163	-31.36	Query: 3' acCTACTTAGGATGGGCCACt 5'	Ref: 5' caGATGAATCCCTCCTGGTGg 3'
105	mir-3791	gi|297509687|gb|GT298708.1|GT298708	XP_001703437	gi|159490952|ref| |protein arginine n-methyltransferase	151	-30.08	Query: 3' acCTACTTAGGATGGGCCAct 5'	Ref: 5' cgGACAGGTCCTACCCGGTcg 3'
106	mir-3791	gi|297503302|gb|GT304893.1|GT304893	EFX75805	gi|296317319|ref| |histone acetyltransferase type b catalytic subunit	150	-30.38	Query: 3' acCTACTTA-GGATGGGCCACt 5'	Ref: 5' tgGATGGATGTATGCCTGGTGg 3'
107	mir-34	gi|297514142|gb|GT309233.1|GT309233	XP_003699315	gi|383847346|ref| | aurora kinase b-like	150	-30.5	Query: 3' gtTGGTCGATTGGTGTGACGGt 5'	Ref: 5' gcACCAGC-AGCCACATTGTCt 3'
108	mir-34	gi|297513408|gb|GT299134.1|GT299134	XP_002430077	gi|242019255|ref| |40s ribosomal protein	146	-30.55	Query: 3' gttGGTCGAT---TGGTGTGACGGt 5'	Ref: 5' cacTCAGCTGGTCGCTACGCTGCCa 3'
109	mir-34	gi|297506279|gb|GT302127.1|GT302127	#N/A	#N/A	166	-30.05	Query: 3' gttgGTCGATTGGTGTGACGGt 5'	Ref: 5' ggggCAGTTTTTCACACTGCCg 3'
110	mir-34	gi|297503377|gb|GT304970.1|GT304970	XP_003486822	gi|350403510|ref| | slit homolog 1	164	-34.54	Query: 3' gtTGGTCGATTGGTGTGACGGt 5'	Ref: 5' caATCAGCTTATTACGCTGCCa 3'
111	mir-34	gi|297502039|gb|GT311292.1|GT311292	XP_001123227	gi|328794317|ref| | short spindle protein 4-like	156	-34.98	Query: 3' gtTGGTCGATTGGTGTGACGGt 5'	Ref: 5' gtGCCAGCTAGCCGTGCTGCCt 3'
112	mir-34	gi|297501870|gb|GT311172.1|GT311172	#N/A	#N/A	170	-31.23	Query: 3' gtTGGTCGATTGGTGTGACGGt 5'	Ref: 5' caACTAG-TGAGCACACTGCCg 3'
113	mir-133a	gi|297510361|gb|GT306835.1|GT306835	#N/A	#N/A	159	-30.96	Query: 3' tgTCGACCAAC-TGCCCCTGGTt 5'	Ref: 5' gcGGTTGGGAGTAAGGGGACCAt 3'
114	mir-133a	gi|297508514|gb|GT310480.1|GT310480	#N/A	#N/A	141	-31.08	Query: 3' tgtcGA-CCAACTGCCCCTGGTt 5'	Ref: 5' atccCTGGGTTGCCGGGGGCCGg 3'
115	mir-133a	gi|297508412|gb|GT308102.1|GT308102	#N/A	#N/A	144	-30.72	Query: 3' tgTCGACCAACTGCCCCTGGtt 5'	Ref: 5' tcGGTTGGCGCGCGGGGACCca 3'
116	mir-133a	gi|297505131|gb|GT310038.1|GT310038	#N/A	#N/A	153	-30.71	Query: 3' tgTCGACCAACTGCCCCTGGTt 5'	Ref: 5' ttAGCTG--TGGTGGGGATCAg 3'
117	mir-133a	gi|297504505|gb|GT306386.1|GT306386	XP_003695735	gi|380023875|ref| | uncharacterized methyltransferase wbscr22-like	141	-33.82	Query: 3' tgTCGACC-----AACTGCCCCTGGTt 5'	Ref: 5' acAGCTGGTACTTTTGAT-GGGGCCAt 3'
118	mir-133a	gi|297503881|gb|GT305571.1|GT305571	#N/A	#N/A	159	-30.39	Query: 3' tgtcgaCCAACTGC---CCCTGGTt 5'	Ref: 5' acattcGGTTGGCGCGCGGGACCAg 3'
119	mir-133	gi|297512653|gb|GT306606.1|GT306606	EGI70850	gi|332031337|gb| |leptin receptor overlapping transcript-like 1	172	-32.57	Query: 3' tgTCGACCAACTTCCCCTGGTt 5'	Ref: 5' tcAGGTGGTTCTGGGGGACCAt 3'
120	mir-133	gi|297511575|gb|GT311676.1|GT311676	#N/A	#N/A	140	-31.78	Query: 3' tgtcgaCCAACTTCCCCTGGTt 5'	Ref: 5' cacgggGGGGGGGGGGGACCGc 3'
121	mir-133	gi|297510361|gb|GT306835.1|GT306835	#N/A	#N/A	167	-33.34	Query: 3' tgTCGACCAAC-TTCCCCTGGTt 5'	Ref: 5' gcGGTTGGGAGTAAGGGGACCAt 3'
122	mir-133	gi|297506952|gb|GT307778.1|GT307778	EGI70850	gi|332031337|gb| |leptin receptor overlapping transcript-like 1	172	-32.57	Query: 3' tgTCGACCAACTTCCCCTGGTt 5'	Ref: 5' tcAGGTGGTTCTGGGGGACCAt 3'
123	mir-133	gi|297506701|gb|GT298153.1|GT298153	#N/A	#N/A	147	-30.73	Query: 3' tgTCGA--CCAACTTCCCCTGGtt 5'	Ref: 5' ccAGTTTGGGGTGGGGGGGACCcc 3'
124	mir-133	gi|297504351|gb|GT306276.1|GT306276	EGI70850	gi|332031337|gb| |leptin receptor overlapping transcript-like 1	152	-30.75	Query: 3' tgTCGACCAACTTCCCCTGGtt 5'	Ref: 5' tcAGGTGGTTCTGGGGGACCtt 3'
125	mir-133	gi|297504257|gb|GT305817.1|GT305817	XP_001599248	gi|156540774|ref| | trafficking protein particle complex subunit 5-like	151	-30.51	Query: 3' tgTCGACC--AACTTCCCCTGGTt 5'	Ref: 5' tcAGCTGGGCATAGAGGGGACTAc 3'
126	mir-133	gi|297502383|gb|GT307054.1|GT307054	#N/A	#N/A	155	-34.2	Query: 3' tgTCGACC---AACTTCCCCTGGtt 5'	Ref: 5' gcGGTTGGAATTTGAAGGGGACCca 3'
127	mir-305	gi|297504663|gb|GT307547.1|GT307547	EFX69410	gi|189239917|ref| | ribosomal l1 domain containing 1	184	-34.15	Query: 3' gtCTC-GTGGACTACTTCATGTTt 5'	Ref: 5' agGAGTTACCTGGTGGAGTACAAa 3'
128	mir-305	gi|297502544|gb|GT307350.1|GT307350	XP_001607772	gi|156543140|ref| | multifunctional protein ade2-like	164	-32.51	Query: 3' gtcTCGTGGACTACTTCATGTTt 5'	Ref: 5' acaAGCGCCTGATGAAGGACAAg 3'
129	mir-2944	gi|297508963|gb|GT302785.1|GT302785	#N/A	#N/A	175	-30.39	Query: 3' tgGTCCATTGATGACGACACTAt 5'	Ref: 5' tcCAAGT-TCTACTGCTGTGATa 3'
130	mir-2944	gi|297505831|gb|GT301589.1|GT301589	#N/A	#N/A	175	-30.39	Query: 3' tgGTCCATTGATGACGACACTAt 5'	Ref: 5' tcCAAGT-TCTACTGCTGTGATa 3'
131	mir-2944	gi|297505425|gb|GT310332.1|GT310332	XP_004522227	gi|498945542|ref| | nadh dehydrogenase	164	-33.51	Query: 3' tgGTCCAT--TGATGACGACACTAt 5'	Ref: 5' acTGGGTGCTACTACTGCTGTGGTc 3'
132	mir-317	gi|297512171|gb|GT307125.1|GT307125	BAM19256	gi|389611289|dbj| |short-chain dehydrogenase	140	-31.49	Query: 3' tgactCTATGGTGGTCGACACAAGt 5'	Ref: 5' aaactGAAACCATCAGCTGCGTTTa 3'
133	mir-317	gi|297511204|gb|GT303505.1|GT303505	EIM19420	gi|388579091|gb| |translation elongation factor tu	141	-32.42	Query: 3' tgACTCT-ATGGTGGTCG-ACACAAgt 5'	Ref: 5' gtTGAGAGTACCACCAGTGCGTGTTgc 3'
134	mir-317	gi|297510950|gb|GT303337.1|GT303337	#N/A	#N/A	155	-33.31	Query: 3' tgACTCTATGGTGGTCGACACAAGt 5'	Ref: 5' gcTGCAGTGCCACCAGTTGTTTTCa 3'
135	mir-317	gi|297509448|gb|GT300588.1|GT300588	ERL90224	gi|125984440|ref| |ga16708	154	-31.19	Query: 3' tgaCTCTATGGTGGTCGACACAAGt 5'	Ref: 5' gggGAGAACCCGTCAGCTGTGCTCg 3'
136	mir-317	gi|297505425|gb|GT310332.1|GT310332	XP_004522227	gi|498945542|ref| | nadh dehydrogenase	140	-30.48	Query: 3' tgacTCTATGGTGGT--CGACACAAGt 5'	Ref: 5' aactGGGTGCTACTACTGCTGTGGTCa 3'
137	mir-317	gi|297503657|gb|GT305252.1|GT305252	#N/A	#N/A	171	-30.79	Query: 3' tgACTCTATGGTGGTCGACACAAGt 5'	Ref: 5' gcTGAG-TACCGGTA-CTGTGTTCc 3'
138	mir-317	gi|297502203|gb|GT311366.1|GT311366	#N/A	#N/A	184	-31.58	Query: 3' tgaCTCTATGGTGGTCGACACAAGt 5'	Ref: 5' ctgGAAATACCACC-GTTGTGTTCt 3'
139	mir-317	gi|297501959|gb|GT303301.1|GT303301	#N/A	#N/A	154	-31.02	Query: 3' tgaCTCTATGGTGGTCGACACAAGt 5'	Ref: 5' gtaGAGAACCCGTCAGCTGTGCTCg 3'
140	mir-317	gi|297510915|gb|GT311256.1|GT311256	XP_002033000	gi|195332630|ref| |gm20651	149	-30.49	Query: 3' tcTTCT-ATGGTGGTCGACACAAGt 5'	Ref: 5' cgAGGACCACCACGAGCTGTGTCCa 3'
141	mir-317	gi|297509448|gb|GT300588.1|GT300588	ERL90224	gi|125984440|ref| |ga16708	150	-31.46	Query: 3' tcTTCTATGGTGGTCGACACAAGt 5'	Ref: 5' ggGAGAACCCGTCAGCTGTGCTCg 3'
142	mir-317	gi|297505925|gb|GT309372.1|GT309372	#N/A	#N/A	162	-30.06	Query: 3' tcTTCTATGGTGG-TCGACACAAGt 5'	Ref: 5' agAAGAT--CGCCGGGATGTGTTCa 3'
143	mir-317	gi|297502203|gb|GT311366.1|GT311366	#N/A	#N/A	180	-30.12	Query: 3' tcTTCTATGGTGGTCGACACAAGt 5'	Ref: 5' tgGAAATACCACC-GTTGTGTTCt 3'
144	mir-993	gi|297514409|gb|GT309406.1|GT309406	#N/A	#N/A	174	-31.47	Query: 3' gtttTCGGG-CCTAGATGTCCCAt 5'	Ref: 5' aactGGCCCTGGATCAACAGGGTt 3'
145	mir-993	gi|297513156|gb|GT309751.1|GT309751	XP_003690039	gi|380011916|ref| | sister chromatid cohesion protein dcc1-like	152	-31.32	Query: 3' gtTTTCGGG----CCTAGATGTCCCAt 5'	Ref: 5' aaAAAGCCCGGGGGGAACCGCAGGGTc 3'
146	mir-993	gi|297505056|gb|GT311902.1|GT311902	#N/A	#N/A	176	-30.31	Query: 3' gttTTCGGGCCTAGATGTCCCAt 5'	Ref: 5' tccATGCCCACATCTACAGGGTg 3'
147	mir-993	gi|297504375|gb|GT306300.1|GT306300	#N/A	#N/A	161	-30.09	Query: 3' gtTTTCGGGCCTAGATGTCCCAt 5'	Ref: 5' tgAGAGCACGGTCCTATAGGGTa 3'
148	mir-993	gi|297503743|gb|GT305477.1|GT305477	#N/A	#N/A	174	-31.47	Query: 3' gtttTCGGG-CCTAGATGTCCCAt 5'	Ref: 5' gactGGCCCTGGATCAACAGGGTt 3'
149	mir-993	gi|297503075|gb|GT303481.1|GT303481	XP_005810312	gi|551517623|ref| | sorting and assembly machinery component 50 homolog a-like	159	-32.45	Query: 3' gtTTTCGGGCCTAGATGTCCCAt 5'	Ref: 5' acAAGGCTTGGG-CTGCAGGGTg 3'
150	mir-993	gi|297502451|gb|GT307167.1|GT307167	#N/A	#N/A	174	-31.47	Query: 3' gtttTCGGG-CCTAGATGTCCCAt 5'	Ref: 5' gactGGCCCTGGATCAACAGGGTt 3'
151	mir-10b	gi|297507283|gb|GT301920.1|GT301920	#N/A	#N/A	163	-30.42	Query: 3' agtTTAAGCCCAGATGTCCCAa 5'	Ref: 5' gtcAAATCGTGTCTGCAGGGTt 3'
152	mir-10b	gi|297502629|gb|GT298673.1|GT298673	#N/A	#N/A	155	-30.01	Query: 3' agtttaAGCC-CAGATGTCCCAa 5'	Ref: 5' actgcaTCGGAGTCTGCAGGGTt 3'
153	mir-307	gi|297507465|gb|GT302286.1|GT302286	XP_317371	gi|158297082|ref| |agap008086-pa	173	-31.39	Query: 3' gaGTGAGTTCCT-CCAACACt 5'	Ref: 5' ctCCCTCAAGGATGGTTGTGa 3'
154	mir-92a	gi|297511641|gb|GT304541.1|GT304541	EFN69761	gi|307182568|gb| |26s proteasome non-atpase regulatory subunit 4	152	-33.36	Query: 3' taTCCGGCCCTGACCACGTTat 5'	Ref: 5' tgAGGCTGGGACAGGTGCAGct 3'
155	mir-92a	gi|297505901|gb|GT301704.1|GT301704	EFN60628	gi|307166565|gb|EFN60628.1|hypothetical protein EAG_05356	155	-34.14	Query: 3' tatCCGGCCCTGACCACGTTAt 5'	Ref: 5' ggtGGCCGGGACTTGGGCAATa 3'
156	mir-31a	gi|297515361|gb|GT308818.1|GT308818	#N/A	#N/A	160	-30.29	Query: 3' agTCGATACGGCTGTAGAACgg 5'	Ref: 5' tcAGCCATGCCGGGATCTTGat 3'
157	mir-31a	gi|297504165|gb|GT302721.1|GT302721	#N/A	#N/A	161	-31.88	Query: 3' agTCGAT-ACGGCTGTAGAACGg 5'	Ref: 5' acAGCTACTGCC-ACGTCTTGCt 3'
158	mir-31a	gi|297501772|gb|GT303201.1|GT303201	#N/A	#N/A	160	-30.29	Query: 3' agTCGATACGGCTGTAGAACgg 5'	Ref: 5' tcAGCCATGCCGGGATCTTGat 3'
159	mir-92c	gi|297513961|gb|GT304049.1|GT304049	#N/A	#N/A	147	-33.5	Query: 3' taGCCGGCCCTGT-CCACGTTAt 5'	Ref: 5' taCGGCCGGGGCACAGTGCATTc 3'
160	mir-92c	gi|297512003|gb|GT299722.1|GT299722	#N/A	#N/A	146	-30.83	Query: 3' taGCCGG-CCCTGTC--CACGTTAt 5'	Ref: 5' taCGGCCGGGGGTTGTTGTGTAATa 3'
161	mir-92c	gi|297511641|gb|GT304541.1|GT304541	EFN69761	gi|307182568|gb| |26s proteasome non-atpase regulatory subunit 4	155	-37.25	Query: 3' tagCCGGCCCTGTCCACGTTat 5'	Ref: 5' tgaGGCTGGGACAGGTGCAGct 3'
162	mir-92c	gi|297511270|gb|GT304299.1|GT304299	XP_001604229	gi|156551425|ref|XP_001604229.1|PREDICTED: hypothetical protein LOC100120607	159	-35.14	Query: 3' taGCCGGCCC---TGTCCACGTTAt 5'	Ref: 5' gaTGGTCGGGTAAACAGGTGTAATa 3'
163	mir-92c	gi|297505901|gb|GT301704.1|GT301704	EFN60628	gi|307166565|gb|EFN60628.1|hypothetical protein EAG_05356	148	-34.45	Query: 3' taGCCGGCCCTGTCCACGTTAt 5'	Ref: 5' ggTGGCCGGGACTTGGGCAATa 3'
164	mir-92c	gi|297504677|gb|GT307561.1|GT307561	XP_003489935	gi|350413253|ref| | upf0172 protein cg3501-like	145	-31.51	Query: 3' taGCCGGCCC-T-GT-CCACGTTat 5'	Ref: 5' atCGGCTGGGTATTATGGTGCAAat 3'
165	mir-92c	gi|297503968|gb|GT311810.1|GT311810	#N/A	#N/A	159	-30.34	Query: 3' taGCCGGCCC-----TGTCCACGTTAt 5'	Ref: 5' tcCGGGCGGGTTTTCATGGGTGCAATg 3'
166	mir-281	gi|297515385|gb|GT308842.1|GT308842	#N/A	#N/A	170	-32.02	Query: 3' tgACAGC--TGTCTACGAGGGAa 5'	Ref: 5' taTGTCGGAAAAGGTGCTCCCTc 3'
167	mir-281	gi|297514869|gb|GT310095.1|GT310095	#N/A	#N/A	161	-30.29	Query: 3' tgACAGCTGTCTACGAGGGAa 5'	Ref: 5' ttTGT-GGCAGATGTTCCCTt 3'
168	mir-252a	gi|297510090|gb|GT300556.1|GT300556	#N/A	#N/A	148	-32.42	Query: 3' tgAGGACGC-CGTGATCATGAatc 5'	Ref: 5' acTCTTGCGCGCATTAGTACTcca 3'
169	mir-252a	gi|297509722|gb|GT300865.1|GT300865	#N/A	#N/A	142	-30.91	Query: 3' tgAGGACGCCG---TGATCATGAATc 5'	Ref: 5' gaTCCTG-GGCATGACTAGTGCTTGg 3'
170	mir-252a	gi|297505301|gb|GT309116.1|GT309116	#N/A	#N/A	140	-31.63	Query: 3' tgAGGACGC----CGTGATCATGAATc 5'	Ref: 5' atTCCTGGGCATAGTACTAGTGCTTGg 3'
171	mir-2796	gi|297510638|gb|GT307024.1|GT307024	#N/A	#N/A	160	-30.31	Query: 3' gaTCATCAAAGGCGGCCGGATg 5'	Ref: 5' ctGGTAGTTTTTATTGGCCTAt 3'
172	mir-92	gi|297509355|gb|GT300494.1|GT300494	XP_002424888	gi|328702470|ref| | neurexin-4-like	152	-30.01	Query: 3' tccGGCCCTGC-TCACGTTat 5'	Ref: 5' agaCCGGGGCGCAGTGCAAgg 3'
173	mir-34	gi|297514142|gb|GT309233.1|GT309233	XP_003699315	gi|383847346|ref| | aurora kinase b-like	150	-30.5	Query: 3' tgtTGGTCGATTGGTGTGACGGt 5'	Ref: 5' tgcACCAGC-AGCCACATTGTCt 3'
174	mir-34	gi|297513408|gb|GT299134.1|GT299134	XP_002430077	gi|242019255|ref| |40s ribosomal protein	148	-31.89	Query: 3' tgTTGGTCGAT---TGGTGTGACGGt 5'	Ref: 5' tcACTCAGCTGGTCGCTACGCTGCCa 3'
175	mir-34	gi|297512089|gb|GT306042.1|GT306042	#N/A	#N/A	141	-30.64	Query: 3' tgTTGGTCGATTGGTGTGACGGt 5'	Ref: 5' acAACCGGCTGTCACTATTGCCt 3'
176	mir-34	gi|297510545|gb|GT300743.1|GT300743	XP_001864937	gi|170058473|ref| |pyruvate dehydrogenase	149	-30.06	Query: 3' tgTTG-GTCGATTGGTGTGACGGt 5'	Ref: 5' tcAACTCAGCTGGC--CACTGCTg 3'
177	mir-34	gi|297510272|gb|GT300649.1|GT300649	#N/A	#N/A	147	-31.84	Query: 3' tgTTGGT-CGATTGGT-GTGACGGt 5'	Ref: 5' acGACCACGGTGGCCGCCGCTGCCt 3'
178	mir-34	gi|297508619|gb|GT299984.1|GT299984	XP_972358	gi|91093925|ref| | 2-deoxyribose-5-phosphate aldolase homolog	148	-30.54	Query: 3' tgTTGGTCGA-TTGGTGTGACGGt 5'	Ref: 5' acGATCAGCTGAGATCTACTGCCg 3'
179	mir-34	gi|297506279|gb|GT302127.1|GT302127	#N/A	#N/A	166	-30.05	Query: 3' tgttgGTCGATTGGTGTGACGGt 5'	Ref: 5' gggggCAGTTTTTCACACTGCCg 3'
180	mir-34	gi|297504328|gb|GT302840.1|GT302840	#N/A	#N/A	141	-30.73	Query: 3' tgTTGGTCGATTGGTGTGACGGt 5'	Ref: 5' gaAACCAGCTAACACAATTGCCa 3'
181	mir-34	gi|297503377|gb|GT304970.1|GT304970	XP_003486822	gi|350403510|ref| | slit homolog 1	169	-36.4	Query: 3' tgTTGGTCGATTGGTGTGACGGt 5'	Ref: 5' acAATCAGCTTATTACGCTGCCa 3'
182	mir-34	gi|297502039|gb|GT311292.1|GT311292	XP_001123227	gi|328794317|ref| | short spindle protein 4-like	156	-34.98	Query: 3' tgtTGGTCGATTGGTGTGACGGt 5'	Ref: 5' cgtGCCAGCTAGCCGTGCTGCCt 3'
183	mir-34	gi|297501870|gb|GT311172.1|GT311172	#N/A	#N/A	175	-32.1	Query: 3' tgTTGGTCGATTGGTGTGACGGt 5'	Ref: 5' ccAACTAG-TGAGCACACTGCCg 3'
184	mir-281-1	gi|297509921|gb|GT300476.1|GT300476	#N/A	#N/A	143	-31.61	Query: 3' tgaCAGCTGCCTGTCGAGAGAa 5'	Ref: 5' gcgGTCGGCGGGGGGCTGTCTt 3'
185	mir-281-1	gi|297506928|gb|GT307709.1|GT307709	AAL48554	gi|17944983|gb| |re03226p	147	-30.44	Query: 3' tgACAGCTGCCT--GTCGAGAGaa 5'	Ref: 5' cgTGTCGATGGACTCAGTTCTCcc 3'
186	mir-252	gi|297510090|gb|GT300556.1|GT300556	#N/A	#N/A	143	-30.56	Query: 3' gaGGACGC-CGTGATCATGAatc 5'	Ref: 5' ctCTTGCGCGCATTAGTACTcca 3'
187	mir-92c	gi|297515361|gb|GT308818.1|GT308818	#N/A	#N/A	157	-30.95	Query: 3' caGTCCGGCCCTGACCACGTTat 5'	Ref: 5' atTAGAACGGGGTTGGTGCAAga 3'
188	mir-92c	gi|297511641|gb|GT304541.1|GT304541	EFN69761	gi|307182568|gb| |26s proteasome non-atpase regulatory subunit 4	152	-35.33	Query: 3' cagTCCGGCCCTGACCACGTTat 5'	Ref: 5' gtgAGGCTGGGACAGGTGCAGct 3'
189	mir-92c	gi|297510913|gb|GT311254.1|GT311254	#N/A	#N/A	144	-31.6	Query: 3' caGTCCGGCCCTGAC--CACGTTAt 5'	Ref: 5' taCGGGCGGGGGCTGCAGTGCATTc 3'
190	mir-92c	gi|297510669|gb|GT303142.1|GT303142	XP_003703175	gi|383855346|ref| | pyridoxine-5 -phosphate oxidase-like	153	-32.46	Query: 3' caGTCCGGCCCTGACCACGTTAt 5'	Ref: 5' gtCAGATTGGGGCATGTGCAGTa 3'
191	mir-92c	gi|297505901|gb|GT301704.1|GT301704	EFN60628	gi|307166565|gb|EFN60628.1|hypothetical protein EAG_05356	155	-34.14	Query: 3' cagtCCGGCCCTGACCACGTTAt 5'	Ref: 5' tggtGGCCGGGACTTGGGCAATa 3'
192	mir-92c	gi|297502473|gb|GT307234.1|GT307234	EHJ65816	gi|390344971|ref| | ribonuclease p protein subunit p20-like	175	-30.56	Query: 3' caGTCCGGCCCTGACCACGTTAt 5'	Ref: 5' aaCAGGTT-GGAATGGTGCAATt 3'
193	mir-92c	gi|297502286|gb|GT306867.1|GT306867	XP_001969499	gi|194860015|ref| |gg10139	145	-33.21	Query: 3' caGTCCGGCCCTGACCACGTtat 5'	Ref: 5' tgCAGGCGGGGGCGGGTGCAtgg 3'
194	mir-71	gi|297507731|gb|GT310696.1|GT310696	#N/A	#N/A	152	-30.07	Query: 3' gtACTTTCTGTTCCA-TCACTCt 5'	Ref: 5' caTGAAAGATATGGTGAGTGAGa 3'
195	mir-317	gi|297509448|gb|GT300588.1|GT300588	ERL90224	gi|125984440|ref| |ga16708	155	-32.45	Query: 3' ttTCTCTATGGTGGTCGACACAAGt 5'	Ref: 5' ggGGAGAACCCGTCAGCTGTGCTCg 3'
196	mir-317	gi|297502203|gb|GT311366.1|GT311366	#N/A	#N/A	185	-30.28	Query: 3' ttTCTCTATGGTGGTCGACACAAGt 5'	Ref: 5' ctGGAAATACCACC-GTTGTGTTCt 3'
197	mir-317	gi|297501959|gb|GT303301.1|GT303301	#N/A	#N/A	159	-32.19	Query: 3' ttTCTCTATGGTGGTCGACACAAGt 5'	Ref: 5' gtAGAGAACCCGTCAGCTGTGCTCg 3'
198	mir-375	gi|297507966|gb|GT310840.1|GT310840	#N/A	#N/A	163	-33.88	Query: 3' atTGAGC---TCGGCTTGCTTGTTt 5'	Ref: 5' taGCTCGCGCAGCCGAACGAACGAt 3'
199	mir-100a-1	gi|297510667|gb|GT303140.1|GT303140	EOQ99568	gi|505755351|gb|EOQ99568.1|hypothetical protein J056_001653	164	-33.33	Query: 3' ttGTGTTCAAGCCTAGATGCCCAa 5'	Ref: 5' ctCATGGG-TCGGGTCTATGGGTc 3'
200	mir-100a-1	gi|297507140|gb|GT308146.1|GT308146	#N/A	#N/A	140	-32.5	Query: 3' ttGTGTTCAAG-CCTAG-ATGCCCaa 5'	Ref: 5' atCACAAGTTCTGGATCTTGTGGGcg 3'
201	mir-10a	gi|297502629|gb|GT298673.1|GT298673	#N/A	#N/A	160	-31.31	Query: 3' taGATTGAGCCT-AGATGTCCCAa 5'	Ref: 5' caCTGCATCGGAGTCTGCAGGGTt 3'
202	mir482	gi|297509762|gb|GT298780.1|GT298780	EFR26611	gi|157106042|ref| |transketolase	169	-30.98	Query: 3' acgaAGGGTTA-GTCGGGTAAGg 5'	Ref: 5' aagcTGCCAGTCCAGCCCATTCa 3'
203	mir-993	gi|297514409|gb|GT309406.1|GT309406	#N/A	#N/A	173	-31.05	Query: 3' ttcGGGCCTAGATGTCCCAt 5'	Ref: 5' ggcCCTGGATCAACAGGGTt 3'
204	mir-993	gi|297503743|gb|GT305477.1|GT305477	#N/A	#N/A	173	-31.05	Query: 3' ttcGGGCCTAGATGTCCCAt 5'	Ref: 5' ggcCCTGGATCAACAGGGTt 3'
205	mir-993	gi|297503075|gb|GT303481.1|GT303481	XP_005810312	gi|551517623|ref| | sorting and assembly machinery component 50 homolog a-like	148	-30.37	Query: 3' ttCGGGCCTAGATGTCCCAt 5'	Ref: 5' agGCTTGGG-CTGCAGGGTg 3'
206	mir-993	gi|297502451|gb|GT307167.1|GT307167	#N/A	#N/A	173	-31.05	Query: 3' ttcGGGCCTAGATGTCCCAt 5'	Ref: 5' ggcCCTGGATCAACAGGGTt 3'
207	mir-993	gi|297513982|gb|GT304070.1|GT304070	EFN65824	gi|307176126|gb| |bystin	153	-30.59	Query: 3' gtTTTCGGGCCTTGATGTCCCat 5'	Ref: 5' acAGAAAATGGAACTACAGGGag 3'
208	mir-993	gi|297513156|gb|GT309751.1|GT309751	XP_003690039	gi|380011916|ref| | sister chromatid cohesion protein dcc1-like	160	-32.13	Query: 3' gtTTTCGGG----CCTTGATGTCCCAt 5'	Ref: 5' aaAAAGCCCGGGGGGAACCGCAGGGTc 3'
209	mir-993		NP_001119674	gi|187111142|ref| |fatty acid desaturase	140	-32.61	Query: 3' gttTTCGGGCCTTGATGTCCCat 5'	Ref: 5' gccGAGCTCGGAACTACAAGGgc 3'
210	mir-993	gi|297503075|gb|GT303481.1|GT303481	XP_005810312	gi|551517623|ref| | sorting and assembly machinery component 50 homolog a-like	159	-32.45	Query: 3' gtTTTCGGGCCTTGATGTCCCAt 5'	Ref: 5' acAAGGCTTGG-GCTGCAGGGTg 3'
211	mir-993	gi|297501685|gb|GT308937.1|GT308937	XP_002564407	gi|255947280|ref| |pc22g03660	166	-31.77	Query: 3' gtTTTCGGGCCTTGA---TGTCCCAt 5'	Ref: 5' caAAAG-CCGGAGTTGGAACAGGGTg 3'
212	mir-34	gi|297514866|gb|GT310092.1|GT310092	BAA09949	gi|1753195|dbj| |xcdc46	148	-30.26	Query: 3' tgATGGTCGATT--GGTGTGACGGt 5'	Ref: 5' acTGCTGGTTAACTCTTCATTGCCa 3'
213	mir-34	gi|297514142|gb|GT309233.1|GT309233	XP_003699315	gi|383847346|ref| | aurora kinase b-like	150	-30.5	Query: 3' tgaTGGTCGATTGGTGTGACGGt 5'	Ref: 5' tgcACCAGC-AGCCACATTGTCt 3'
214	mir-34	gi|297511024|gb|GT311317.1|GT311317	XP_001653110	gi|157117939|ref| | protein (auxin transport protein)	141	-32.21	Query: 3' tgATGGTCGATTGGTGTGACGGt 5'	Ref: 5' ctTGGCAGCTGACCACCCTGCTa 3'
215	mir-34	gi|297507088|gb|GT308049.1|GT308049	XP_002739405	gi|291238983|ref| | transmembrane protein 107-like	141	-30.09	Query: 3' tgATGGTCGATTGGTGTGACGGt 5'	Ref: 5' ttTACCTGTTGACCACACAGTCa 3'
216	mir-34	gi|297503377|gb|GT304970.1|GT304970	XP_003486822	gi|350403510|ref| | slit homolog 1	164	-31.9	Query: 3' tgaTGGTCGATTGGTGTGACGGt 5'	Ref: 5' acaATCAGCTTATTACGCTGCCa 3'
217	mir-34	gi|297502039|gb|GT311292.1|GT311292	XP_001123227	gi|328794317|ref| | short spindle protein 4-like	161	-36.86	Query: 3' tgATGGTCGATTGGTGTGACGGt 5'	Ref: 5' cgTGCCAGCTAGCCGTGCTGCCt 3'
218	mir-281	gi|297503938|gb|GT311780.1|GT311780	XP_624953	gi|66556185|ref| | exocyst complex component 5-like	156	-30.72	Query: 3' ttTTCTCTCGTTGAGGTACTGt 5'	Ref: 5' tgGAGAGAGCAACCTCATGATa 3'
