# Supplementary material for: Genome‐wide identification, expression profiling, and target gene analysis of microRNAs in the Onion thrips, Thrips tabaci Lindeman (Thysanoptera: Thripidae), vectors of tospoviruses (Bunyaviridae)
Source: Ecol Evol. 2018 Jun 7;8(13):6399–419. doi: 10.1002/ece3.3762 (PMC6053560; doi:10.1002/ece3.3762)
Supplement: Supplementary file 3 [file ECE3-8-6399-s003.xls]

## Sheet: known transcript targets
Sl No	miRNA	Target Id	Hit Accession	Protein Name	Score	Energy	miRNA_aligned_fragment	Target_aligned_fragment
1	mir-281	gi|619314224|gb|GAXD01006525.1|	XP_002742355	gi|405965808|gb| |sti1-like protein	147	-32.48	Query: 3' tgACAGCTGCCTAT-CGA-GAGAa 5'	Ref: 5' tcTGTTGATGGATATGCTGCTCTt 3'
2	mir-281	gi|619296980|gb|GAXD01023641.1|	#N/A	#N/A	179	-31.78	Query: 3' tgAC-AGCTGCCTATCGAGAGAa 5'	Ref: 5' ttTGTTCGATGGAGAGCTCTCTt 3'
3	mir-276	gi|619299465|gb|GAXD01021156.1|	XP_005186310	gi|557773314|ref| | monocarboxylate transporter 14-like isoform x2	151	-31	Query: 3' tcTCGTGCCATAC--TTCAAGGAt 5'	Ref: 5' aaAGCACGGTGTGCTATGTTCCTa 3'
4	mir-306	gi|619317944|gb|GAXD01002805.1|	XP_001948786	gi|328721168|ref| | glutamate synthase	176	-32.02	Query: 3' gagtctCAGTGAGTCATGGACt 5'	Ref: 5' caactcGTCATTCAGTACCTGg 3'
5	mir-306	gi|619317901|gb|GAXD01002848.1|	#N/A	#N/A	168	-30.99	Query: 3' gaGTCTCAGTGAGTCATGGACt 5'	Ref: 5' ctCAGTTCCACTCTGTACCTGa 3'
6	mir-306	gi|619317837|gb|GAXD01002912.1|	EFN80503	gi|307200209|gb| |afadin	163	-30.41	Query: 3' gaGTCTCAGTGA-GTCATGGACt 5'	Ref: 5' ttCAGAGTTCCTCCAGTATCTGg 3'
7	mir-306	gi|619308403|gb|GAXD01012219.1|	#N/A	#N/A	164	-30.9	Query: 3' gaGTCTCAGTGAGTCATGGACt 5'	Ref: 5' taCAGAGTGGCTCTGTGCCTGc 3'
8	mir-306	gi|619307248|gb|GAXD01013374.1|	XP_003460117	gi|348545298|ref|XP_003460117.1|PREDICTED: uncharacterized protein K02A2.6-like	146	-31.94	Query: 3' gaGTCTCAGTGAGTCATGGACt 5'	Ref: 5' ctCAGAG-CACTCTCTACCTGa 3'
9	mir-306	gi|619301874|gb|GAXD01018748.1|	#N/A	#N/A	151	-30.52	Query: 3' gagtcTCAGTGAGTCATGGACt 5'	Ref: 5' acctcGGTCAC-CAGTGCCTGg 3'
10	mir-306	gi|619300551|gb|GAXD01020071.1|	XP_001605178	gi|345481823|ref| | e3 ubiquitin-protein ligase ubr3-like	152	-32.21	Query: 3' gaGTCTCAGTGAGTCATGGAct 5'	Ref: 5' ttCAGTGTCATTCAGTGCCTcg 3'
11	mir-306	gi|619299566|gb|GAXD01021055.1|	XP_004520621	gi|498937309|ref|XP_004520621.1|PREDICTED: uncharacterized protein C20orf24 homolog	170	-30.8	Query: 3' gaGTCTC-A-GTGAGTCATGGACt 5'	Ref: 5' ttCAGAGATGCACTTTGTACCTGa 3'
12	mir-306	gi|619298187|gb|GAXD01022434.1|	XP_001944877	gi|328715607|ref| | afadin-like	163	-30.41	Query: 3' gaGTCTCAGTGA-GTCATGGACt 5'	Ref: 5' ttCAGAGTTCCTCCAGTATCTGg 3'
13	mir-306	gi|619298149|gb|GAXD01022472.1|	#N/A	#N/A	144	-34.08	Query: 3' gaGTCTCAGTGAGTCATGGACt 5'	Ref: 5' gcCGGAGTCGCTCAGGATCTGg 3'
14	mir-306	gi|619320038|gb|GAXD01000711.1|	XP_001604619	gi|156543308|ref| | exportin-1-like	142	-31.4	Query: 3' gaCTCTCAGTGAGTCATGGACt 5'	Ref: 5' ttGGGAGTCATTT-ATACCTGa 3'
15	mir-306	gi|619319335|gb|GAXD01001414.1|	#N/A	#N/A	178	-31.02	Query: 3' gaCTCTCAGTGAGTCATGGACt 5'	Ref: 5' aaGAGCGTCAC-CAGTACCTGt 3'
16	mir-306	gi|619310442|gb|GAXD01010268.1|	XP_004781710	gi|511925136|ref| | brefeldin a-inhibited guanine nucleotide-exchange protein 1-like	162	-32.7	Query: 3' gaCTCTCAGTGAGTCATGGACt 5'	Ref: 5' tgGAGTGTC-CTCAGTGCCTGa 3'
17	mir-306	gi|619307618|gb|GAXD01013004.1|	#N/A	#N/A	174	-30.18	Query: 3' gaCTCTCAGTGAGTCATGGACt 5'	Ref: 5' atGAGAGATA-TCAGTACCTGa 3'
18	mir-306	gi|619306234|gb|GAXD01014388.1|	#N/A	#N/A	169	-30.36	Query: 3' gaCTCTCAGTGAGTCATGGACt 5'	Ref: 5' agGAGGGTCA--CGGTACCTGg 3'
19	mir-306	gi|619298631|gb|GAXD01021990.1|	XP_001604619	gi|156543308|ref| | exportin-1-like	142	-31.4	Query: 3' gaCTCTCAGTGAGTCATGGACt 5'	Ref: 5' ttGGGAGTCATTT-ATACCTGa 3'
20	mir-306	gi|619298506|gb|GAXD01022115.1|	XP_001600235	gi|345487087|ref| | 3-phosphoinositide-dependent protein kinase 1-like	165	-33.15	Query: 3' gaCTC-TCAGTGA-GT--CATGGACt 5'	Ref: 5' ctGAGAAGTCACTATAGGGTACCTGa 3'
21	mir-306	gi|619297709|gb|GAXD01022912.1|	XP_975150	gi|91087113|ref| | rab-protein 1 cg3320-pa	147	-31.73	Query: 3' gaCTCTCAGTG-AGTCATGGact 5'	Ref: 5' ctGAGAGTTACATCAGTACCatt 3'
22	mir-306	gi|619294391|gb|GAXD01025747.1|	#N/A	#N/A	147	-30.55	Query: 3' gaCTCTCAGTGAG--TCATGGACt 5'	Ref: 5' gaGGGAGTCACTTTGAGTGTCTGa 3'
23	mir-92c	gi|619318905|gb|GAXD01001844.1|	XP_971669	gi|189234306|ref| | protein disulfide isomerase	143	-34.1	Query: 3' tgTCCGGCC-----CTGCTCACGTTAt 5'	Ref: 5' ccAGGTTGGTGACAGGCGGGTGCAGTg 3'
24	mir-92c	gi|619314446|gb|GAXD01006303.1|	ESO86449	gi|556097797|gb|ESO86449.1|hypothetical protein LOTGIDRAFT_235472	163	-36.38	Query: 3' tgTCCGGCCCT--GCTCACGTTAt 5'	Ref: 5' agAGGCCGGGAGTGGAGTGCAGTg 3'
25	mir-92c	gi|619313654|gb|GAXD01007095.1|	#N/A	#N/A	164	-34.34	Query: 3' tgTCCGGCCCTGCTCACGTTat 5'	Ref: 5' atAGGCCGGGGCTGGTGCAAcg 3'
26	mir-92c	gi|619309200|gb|GAXD01011422.1|	#N/A	#N/A	143	-31.4	Query: 3' tgTCC-GGCCCTGCTCACGTTAt 5'	Ref: 5' tcAGGACAGGGATGGGTGCTATa 3'
27	mir-92c	gi|619307280|gb|GAXD01013342.1|	#N/A	#N/A	141	-33.33	Query: 3' tgtCCGGCCC-T-GCTCACGTTat 5'	Ref: 5' gccGGCCGGGTACCGAGTGCGAcg 3'
28	mir-92c	gi|619306723|gb|GAXD01013899.1|	#N/A	#N/A	145	-30.73	Query: 3' tgtCCGGCCCTGCTCACGTTAt 5'	Ref: 5' gctGGCCGGGA-GGGCGCAATt 3'
29	mir-92c	gi|619306707|gb|GAXD01013915.1|	#N/A	#N/A	146	-30.63	Query: 3' tgtCCGGCCCTGCT-CACGTTAt 5'	Ref: 5' accGGCCGGGCCGAGGTGCACTa 3'
30	mir-92c	gi|619305955|gb|GAXD01014667.1|	#N/A	#N/A	155	-30.99	Query: 3' tgTCCGGCC--CTGCTCACGTTAt 5'	Ref: 5' atAGGTTGGTTGACGTGTGCGATg 3'
31	mir-92c	gi|619304536|gb|GAXD01016086.1|	ADP88998	gi|311302295|gb| |chymotrypsin	160	-31.08	Query: 3' tgTCCGGCCCTGCTCACGTTAt 5'	Ref: 5' aaGGGCCAGGGCGCGTGCAGTg 3'
32	mir-92c	gi|619297381|gb|GAXD01023240.1|	XP_003705052	gi|383859135|ref| | lim and sh3 domain protein lasp-like	143	-32.73	Query: 3' tgTCCGGCCCTGCTCACGTTAt 5'	Ref: 5' tcAGGCCGGG----GTGCAGTg 3'
33	mir-92c	gi|619295303|gb|GAXD01024835.1|	#N/A	#N/A	151	-33.24	Query: 3' tgtcCGGCC-CTGCTCACGTTAt 5'	Ref: 5' gcgcGCCGGTGACG-GTGCAGTg 3'
34	mir-92c	gi|619295302|gb|GAXD01024836.1|	#N/A	#N/A	151	-33.24	Query: 3' tgtcCGGCC-CTGCTCACGTTAt 5'	Ref: 5' gcgcGCCGGTGACG-GTGCAGTg 3'
35	mir-92c	gi|619294568|gb|GAXD01025570.1|	EFN75236	gi|307191798|gb| |amyloid protein-binding protein 2	150	-34.36	Query: 3' tgTCCGGCCCTGCTCACGTTat 5'	Ref: 5' ggAGGCCGGGAC-AGTGCGAga 3'
36	mir-92c	gi|619294348|gb|GAXD01025790.1|	#N/A	#N/A	142	-36.98	Query: 3' tgTCCG-GCCC-TGCTCACGTTat 5'	Ref: 5' acGGGCGCGGGCACGAGTGCGAag 3'
37	mir-92c	gi|619292505|gb|GAXD01027633.1|	#N/A	#N/A	143	-30.39	Query: 3' tgTCCGGCCCTGC-TCACGTTAt 5'	Ref: 5' ggGGGCCGTGGCGTAGTGTAGTg 3'
38	mir-750	gi|619320738|gb|GAXD01000011.1|	AFW97644	gi|414073172|gb| |vitellogenin	152	-31.47	Query: 3' ctCGACCTTCTCAATCTAGACc 5'	Ref: 5' tgGCTGGAAGAGGAAGAGCTGg 3'
39	mir-750	gi|619320738|gb|GAXD01000011.1|	AFW97644	gi|414073172|gb| |vitellogenin	144	-34.75	Query: 3' ctCGACCTTCTCAATCTAGACc 5'	Ref: 5' gaGCTGGAAGAGCTGGAGCTGg 3'
40	mir-750	gi|619320738|gb|GAXD01000011.1|	AFW97644	gi|414073172|gb| |vitellogenin	143	-33.32	Query: 3' ctCGACCTTCTCAA---TCTAGACc 5'	Ref: 5' gaGCTGGAAGAGCTGGAAGAGCTGg 3'
41	mir-750	gi|619320738|gb|GAXD01000011.1|	AFW97644	gi|414073172|gb| |vitellogenin	143	-33.32	Query: 3' ctCGACCTTCTCAA---TCTAGACc 5'	Ref: 5' gaGCTGGAAGAGCTGGAAGAGCTGg 3'
42	mir-750	gi|619320737|gb|GAXD01000012.1|	AFW97644	gi|414073172|gb| |vitellogenin	144	-34.75	Query: 3' ctCGACCTTCTCAATCTAGACc 5'	Ref: 5' gaGCTGGAAGAGCTGGAGCTGg 3'
43	mir-750	gi|619320737|gb|GAXD01000012.1|	AFW97644	gi|414073172|gb| |vitellogenin	143	-33.32	Query: 3' ctCGACCTTCTCAA---TCTAGACc 5'	Ref: 5' gaGCTGGAAGAGCTGGAAGAGCTGg 3'
44	mir-750	gi|619320737|gb|GAXD01000012.1|	AFW97644	gi|414073172|gb| |vitellogenin	143	-33.32	Query: 3' ctCGACCTTCTCAA---TCTAGACc 5'	Ref: 5' gaGCTGGAAGAGCTGGAAGAGCTGg 3'
45	mir-750	gi|619319292|gb|GAXD01001457.1|	XP_003400903	gi|340725082|ref| | protein malvolio-like	156	-30.22	Query: 3' ctCGACCTTCTCAATCTAGACc 5'	Ref: 5' taGCTGGAGGAGTAAGGTTTGt 3'
46	mir-750	gi|619317961|gb|GAXD01002788.1|	XP_967521	gi|91085411|ref| | ga17603-pa	156	-30.22	Query: 3' ctCGACCTTCTCAATCTAGACc 5'	Ref: 5' taGCTGGAGGAGTAAGGTTTGt 3'
47	mir-750	gi|619313270|gb|GAXD01007479.1|	#N/A	#N/A	176	-30.81	Query: 3' ctCGACCTTCTCAATCTAGACc 5'	Ref: 5' taGATGGAAGAGTTGGATCTGa 3'
48	mir-750	gi|619298089|gb|GAXD01022532.1|	XP_003488477	gi|350408672|ref|XP_003488477.1|PREDICTED: hypothetical protein LOC100747763	153	-30.92	Query: 3' ctcgaCCTTCTCAATCTAGACc 5'	Ref: 5' tttaaGGAAGAGTTAGGTTTGg 3'
49	mir-2765	gi|619320676|gb|GAXD01000073.1|	XP_002422574	gi|242003002|ref| |gtp-binding nuclear protein	155	-34.79	Query: 3' cgGTTGCCACC---ACCTCAATGGt 5'	Ref: 5' gcCGACGGTGGAGATGAAGTTGCCg 3'
50	mir-2765	gi|619311190|gb|GAXD01009559.1|	#N/A	#N/A	148	-31.07	Query: 3' cgGTTGCCACCACCTCAATGGt 5'	Ref: 5' tcCGGTGGTTGTGGATTTACCa 3'
51	mir-2765	gi|619307625|gb|GAXD01012997.1|	#N/A	#N/A	163	-34.1	Query: 3' cgGTTGCCACCAC--CTCAATGGt 5'	Ref: 5' ccTAATGGTGGTGGTGAGTTATCa 3'
52	mir-2765	gi|619307189|gb|GAXD01013433.1|	ABH03477	gi|111035024|gb| |beta-1 partial	179	-33.47	Query: 3' cggTTGCCACCACCTCAATGGt 5'	Ref: 5' ctgGATGGCGGTGGAGTTACCg 3'
53	mir-2765	gi|619307188|gb|GAXD01013434.1|	ABH03477	gi|111035024|gb| |beta-1 partial	179	-33.47	Query: 3' cggTTGCCACCACCTCAATGGt 5'	Ref: 5' ctgGATGGCGGTGGAGTTACCg 3'
54	mir-2765	gi|619307186|gb|GAXD01013436.1|	ABY66392	gi|164683616|gb| |beta1-tubulin	179	-33.47	Query: 3' cggTTGCCACCACCTCAATGGt 5'	Ref: 5' ctgGATGGCGGTGGAGTTACCg 3'
55	mir-2765	gi|619304533|gb|GAXD01016089.1|	#N/A	#N/A	155	-34.79	Query: 3' cgGTTGCCACC---ACCTCAATGGt 5'	Ref: 5' gcCGACGGTGGAGATGAAGTTGCCg 3'
56	mir-2765	gi|619299098|gb|GAXD01021523.1|	EEZ99115	gi|270002668|gb|EEZ99115.1|hypothetical protein TcasGA2_TC005008	143	-31.22	Query: 3' cgGTTG-CCACCACCTCAATGGt 5'	Ref: 5' atCATCAGGGGGTGGGGTTGCCa 3'
57	mir-2765	gi|619294593|gb|GAXD01025545.1|	#N/A	#N/A	167	-31.61	Query: 3' cgGTTGCCACC----ACCTCAATGGt 5'	Ref: 5' aaCAATGGTGGTTCCTCGAGTTACCa 3'
58	mir-2765	gi|619289447|gb|GAXD01030691.1|	XP_003428978	gi|345310523|ref| | elongation factor 1-alpha- partial	144	-38.29	Query: 3' cgGTTGCCACCACCTCAATGGt 5'	Ref: 5' gcCAGTGGTGGTGGACTTGCCg 3'
59	mir-279c	gi|619314075|gb|GAXD01006674.1|	#N/A	#N/A	176	-30.5	Query: 3' gtCTGCTCATACCTAGATCAGt 5'	Ref: 5' taGACGAGTGAGAGTCTAGTCa 3'
60	mir-279c	gi|619302954|gb|GAXD01017668.1|	EGI59058	gi|332018468|gb| |melanotransferrin	150	-30.64	Query: 3' gtCTGCTCATACCTAGATCAgt 5'	Ref: 5' agGACG-GTATGGATCTGGTgc 3'
61	mir-92b-1	gi|619320367|gb|GAXD01000382.1|	#N/A	#N/A	146	-30.42	Query: 3' cgTCCG-GCCCTG--CTCACGTTat 5'	Ref: 5' gcAGGCGAGGGATGGGAGTGCAAca 3'
62	mir-92b-1	gi|619319257|gb|GAXD01001492.1|	#N/A	#N/A	146	-30.42	Query: 3' cgTCCG-GCCCTG--CTCACGTTat 5'	Ref: 5' gcAGGCGAGGGATGGGAGTGCAAca 3'
63	mir-92b-1	gi|619318905|gb|GAXD01001844.1|	XP_971669	gi|189234306|ref| | protein disulfide isomerase	143	-34.37	Query: 3' cgTCCGGCC-----CTGCTCACGTTAt 5'	Ref: 5' ccAGGTTGGTGACAGGCGGGTGCAGTg 3'
64	mir-92b-1	gi|619314446|gb|GAXD01006303.1|	ESO86449	gi|556097797|gb|ESO86449.1|hypothetical protein LOTGIDRAFT_235472	163	-36.38	Query: 3' cgTCCGGCCCT--GCTCACGTTAt 5'	Ref: 5' agAGGCCGGGAGTGGAGTGCAGTg 3'
65	mir-92b-1	gi|619313654|gb|GAXD01007095.1|	#N/A	#N/A	164	-34.3	Query: 3' cgTCCGGCCCTGCTCACGTTat 5'	Ref: 5' atAGGCCGGGGCTGGTGCAAcg 3'
66	mir-92b-1	gi|619312133|gb|GAXD01008616.1|	#N/A	#N/A	145	-31.29	Query: 3' cgtcCGGCCCTG-----CTCACGTTAt 5'	Ref: 5' ggtaGCTGGGACCACCAGAGTGCGATg 3'
67	mir-92b-1	gi|619309318|gb|GAXD01011304.1|	ENN78029	gi|328790718|ref| | prolyl 4-hydroxylase subunit alpha-1	151	-30.03	Query: 3' cgTCCGGC--CCTGCTCACGTTAt 5'	Ref: 5' gcATGCTGCATGACGAGTGCGATa 3'
68	mir-92b-1	gi|619309317|gb|GAXD01011305.1|	NP_001007286	gi|55925444|ref| |prolyl 4-hydroxylase subunit alpha-2 precursor	151	-30.03	Query: 3' cgTCCGGC--CCTGCTCACGTTAt 5'	Ref: 5' gcATGCTGCATGACGAGTGCGATa 3'
69	mir-92b-1	gi|619309200|gb|GAXD01011422.1|	#N/A	#N/A	143	-31.67	Query: 3' cgTCC-GGCCCTGCTCACGTTAt 5'	Ref: 5' tcAGGACAGGGATGGGTGCTATa 3'
70	mir-92b-1	gi|619307280|gb|GAXD01013342.1|	#N/A	#N/A	141	-34.06	Query: 3' cgtCCGGCCC-T-GCTCACGTTat 5'	Ref: 5' gccGGCCGGGTACCGAGTGCGAcg 3'
71	mir-92b-1	gi|619306723|gb|GAXD01013899.1|	#N/A	#N/A	145	-31.46	Query: 3' cgtCCGGCCCTGCTCACGTTAt 5'	Ref: 5' gctGGCCGGGA-GGGCGCAATt 3'
72	mir-92b-1	gi|619306707|gb|GAXD01013915.1|	#N/A	#N/A	146	-30.9	Query: 3' cgtCCGGCCCTGCT-CACGTTAt 5'	Ref: 5' accGGCCGGGCCGAGGTGCACTa 3'
73	mir-92b-1	gi|619305955|gb|GAXD01014667.1|	#N/A	#N/A	155	-30.95	Query: 3' cgTCCGGCC--CTGCTCACGTTAt 5'	Ref: 5' atAGGTTGGTTGACGTGTGCGATg 3'
74	mir-92b-1	gi|619304536|gb|GAXD01016086.1|	ADP88998	gi|311302295|gb| |chymotrypsin	160	-31.08	Query: 3' cgTCCGGCCCTGCTCACGTTAt 5'	Ref: 5' aaGGGCCAGGGCGCGTGCAGTg 3'
75	mir-92b-1	gi|619297381|gb|GAXD01023240.1|	XP_003705052	gi|383859135|ref| | lim and sh3 domain protein lasp-like	143	-33	Query: 3' cgTCCGGCCCTGCTCACGTTAt 5'	Ref: 5' tcAGGCCGGG----GTGCAGTg 3'
76	mir-92b-1	gi|619295303|gb|GAXD01024835.1|	#N/A	#N/A	151	-33.97	Query: 3' cgtcCGGCC-CTGCTCACGTTAt 5'	Ref: 5' gcgcGCCGGTGACG-GTGCAGTg 3'
77	mir-92b-1	gi|619295302|gb|GAXD01024836.1|	#N/A	#N/A	151	-33.97	Query: 3' cgtcCGGCC-CTGCTCACGTTAt 5'	Ref: 5' gcgcGCCGGTGACG-GTGCAGTg 3'
78	mir-92b-1	gi|619294568|gb|GAXD01025570.1|	EFN75236	gi|307191798|gb| |amyloid protein-binding protein 2	150	-34.73	Query: 3' cgTCCGGCCCTGCTCACGTTat 5'	Ref: 5' ggAGGCCGGGAC-AGTGCGAga 3'
79	mir-92b-1	gi|619294348|gb|GAXD01025790.1|	#N/A	#N/A	142	-37.25	Query: 3' cgTCCG-GCCC-TGCTCACGTTat 5'	Ref: 5' acGGGCGCGGGCACGAGTGCGAag 3'
80	mir-92b-1	gi|619292505|gb|GAXD01027633.1|	#N/A	#N/A	143	-30.77	Query: 3' cgTCCGGCCCTGC-TCACGTTAt 5'	Ref: 5' ggGGGCCGTGGCGTAGTGTAGTg 3'
81	mir-276-1	gi|619299465|gb|GAXD01021156.1|	XP_005186310	gi|557773314|ref| | monocarboxylate transporter 14-like isoform x2	146	-31	Query: 3' ctCGTGCCATAC--TTCAAGGAt 5'	Ref: 5' aaGCACGGTGTGCTATGTTCCTa 3'
82	mir-1000	gi|619298155|gb|GAXD01022466.1|	EFR23725	gi|312376718|gb|EFR23725.1|hypothetical protein AND_12361	167	-30.23	Query: 3' atGACGACACTGTC--CTGTTATa 5'	Ref: 5' taTTGCTGTGACAGTTGACAGTAa 3'
83	mir-2796	gi|619320733|gb|GAXD01000016.1|	XP_001959844	gi|194755128|ref| |gf11830	150	-31.07	Query: 3' cgtTCATCAAAGGCGGCCGGAtg 5'	Ref: 5' ggcGGTGGTGTCCG-CGGCCTcc 3'
84	mir-2796	gi|619320076|gb|GAXD01000673.1|	XP_317885	gi|158297697|ref| |agap011421-pa	141	-31.36	Query: 3' cgTTCATCAAAGGCG-GCCGGATg 5'	Ref: 5' caAGGTGG--ACCGCGCGGCCTGc 3'
85	mir-2796	gi|619319618|gb|GAXD01001131.1|	#N/A	#N/A	150	-30.16	Query: 3' cgTTCAT-CAAA---GGCG--GCCGGATg 5'	Ref: 5' gcAAGGACGTGTGGACCGCTACGGCCTAc 3'
86	mir-2796	gi|619319579|gb|GAXD01001170.1|	#N/A	#N/A	160	-31.55	Query: 3' cgtTCATCAAAGGCGGCCGGAtg 5'	Ref: 5' gtcACTGGGTTCCGCCGGCCTcc 3'
87	mir-2796	gi|619319465|gb|GAXD01001284.1|	XP_001606200	gi|345480861|ref| | e3 ubiquitin-protein ligase ubr2-like	156	-30.61	Query: 3' cgTTCATCAAAGG--CGGCCGGATg 5'	Ref: 5' ttGAGTAGACTCCTTGCCGGTCTAc 3'
88	mir-2796	gi|619318158|gb|GAXD01002591.1|	EFN71504	gi|307185528|gb| |pancreatic lipase-related protein 2	151	-30.3	Query: 3' cgTTCATCAA--AG-GCGGCCGGATg 5'	Ref: 5' cgAGGTAGTTGATCGAGTCGGCCTGc 3'
89	mir-2796	gi|619317837|gb|GAXD01002912.1|	EFN80503	gi|307200209|gb| |afadin	152	-34.03	Query: 3' cgTTCATCA-AAGGCGGCCGGATg 5'	Ref: 5' ggGGGTGGTAGTCGGCCGGCCTGc 3'
90	mir-2796	gi|619316083|gb|GAXD01004666.1|	XP_395581	gi|328778529|ref| | autophagy-related protein 9a	153	-30.15	Query: 3' cgTTCATCAAAGGCGGCCGGATg 5'	Ref: 5' agGAGTACATTCCGCTGGCCTGt 3'
91	mir-2796	gi|619314062|gb|GAXD01006687.1|	#N/A	#N/A	140	-30.15	Query: 3' cgTTCATC--AAAGGCGGCCGGATg 5'	Ref: 5' gtGGGTGGCATCTCCGCCTGCCTAc 3'
92	mir-2796	gi|619312386|gb|GAXD01008363.1|	EFN60966	gi|307167321|gb| |tbc1 domain family member 23	153	-30.27	Query: 3' cgttcATCAA-AGGCGGCCGGATg 5'	Ref: 5' cttttTAGTTGACTGCCGGCCTGc 3'
93	mir-2796	gi|619309063|gb|GAXD01011559.1|	#N/A	#N/A	158	-30.77	Query: 3' cgtTCATCAAAGGCGGCCGGATg 5'	Ref: 5' gacGGGAGGTT-AGCCGGCCTAc 3'
94	mir-2796	gi|619307673|gb|GAXD01012949.1|	#N/A	#N/A	147	-32.55	Query: 3' cgtTCATCAAAG-GCGGCCGG-ATg 5'	Ref: 5' tgcAGTAGTTTCGCACCGGCCGTAc 3'
95	mir-2796	gi|619306301|gb|GAXD01014321.1|	XP_001989680	gi|195036444|ref| |gh18927	142	-30.51	Query: 3' cgTTCAT-CAAAGGCGGCCGGATg 5'	Ref: 5' acAAGTACGTGGCC-ACGGCCTGc 3'
96	mir-2796	gi|619299699|gb|GAXD01020922.1|	#N/A	#N/A	160	-35.03	Query: 3' cgttcatcaaaGGCGGCCGGATg 5'	Ref: 5' gcacgggagccCCGCCGGCCTAc 3'
97	mir-2796	gi|619299666|gb|GAXD01020955.1|	#N/A	#N/A	156	-30.9	Query: 3' cgttcaTC-AAAGGCGGCCGGAtg 5'	Ref: 5' gctttgAGATTTCCGCCGGCCTcg 3'
98	mir-2796	gi|619299664|gb|GAXD01020957.1|	#N/A	#N/A	156	-30.9	Query: 3' cgttcaTC-AAAGGCGGCCGGAtg 5'	Ref: 5' gctttgAGATTTCCGCCGGCCTcg 3'
99	mir-2796	gi|619299660|gb|GAXD01020961.1|	#N/A	#N/A	156	-30.9	Query: 3' cgttcaTC-AAAGGCGGCCGGAtg 5'	Ref: 5' gctttgAGATTTCCGCCGGCCTcg 3'
100	mir-2796	gi|619299306|gb|GAXD01021315.1|	#N/A	#N/A	150	-30.16	Query: 3' cgTTCAT-CAAA---GGCG--GCCGGATg 5'	Ref: 5' gcAAGGATGTGTGGACCGCTACGGCCTAc 3'
101	mir-2796	gi|619298775|gb|GAXD01021846.1|	EHJ71649	gi|357618832|gb|EHJ71649.1|hypothetical protein KGM_08503	144	-30.31	Query: 3' cgtTCATCAAAGGCGGCCGGAtg 5'	Ref: 5' ggtGGTAAGTTCCGCCGGCTTca 3'
102	mir-2796	gi|619298612|gb|GAXD01022009.1|	#N/A	#N/A	149	-30.8	Query: 3' cgTTCATCAAAGGCGGCCGGATg 5'	Ref: 5' caAAGCAG---CCGCCGGCCTGc 3'
103	mir-2796	gi|619298187|gb|GAXD01022434.1|	XP_001944877	gi|328715607|ref| | afadin-like	152	-34.03	Query: 3' cgTTCATCA-AAGGCGGCCGGATg 5'	Ref: 5' ggGGGTGGTAGTCGGCCGGCCTGc 3'
104	mir-2796	gi|619297941|gb|GAXD01022680.1|	EFX86378	gi|321475415|gb|EFX86378.1|hypothetical protein DAPPUDRAFT_313219	153	-33.9	Query: 3' cgTTCATCAAAGGCGGCCGGATg 5'	Ref: 5' tcAGGTAGT---CGCCGGCCTGt 3'
105	mir-2796	gi|619297931|gb|GAXD01022690.1|	EFN71504	gi|307185528|gb| |pancreatic lipase-related protein 2	151	-30.3	Query: 3' cgTTCATCAA--AG-GCGGCCGGATg 5'	Ref: 5' cgAGGTAGTTGATCGAGTCGGCCTGc 3'
106	mir-2796	gi|619297928|gb|GAXD01022693.1|	EFN71504	gi|307185528|gb| |pancreatic lipase-related protein 2	151	-30.3	Query: 3' cgTTCATCAA--AG-GCGGCCGGATg 5'	Ref: 5' cgAGGTAGTTGATCGAGTCGGCCTGc 3'
107	mir-2796	gi|619297922|gb|GAXD01022699.1|	XP_004537911	gi|499014955|ref| | pancreatic triacylglycerol lipase-like	151	-30.3	Query: 3' cgTTCATCAA--AG-GCGGCCGGATg 5'	Ref: 5' cgAGGTAGTTGATCGAGTCGGCCTGc 3'
108	mir-2796	gi|619296958|gb|GAXD01023663.1|	EFN68467	gi|307180441|gb| |vacuolar protein-sorting-associated protein 36	145	-30.48	Query: 3' cgTTCATCAAAGGCGGCCGGATg 5'	Ref: 5' acGAGGAATGTCGCCTGGCCTAc 3'
109	mir-2796	gi|619296957|gb|GAXD01023664.1|	XP_003702215	gi|383853409|ref| | vacuolar protein-sorting-associated protein 36-like	145	-30.48	Query: 3' cgTTCATCAAAGGCGGCCGGATg 5'	Ref: 5' acGAGGAATGTCGCCTGGCCTAc 3'
110	mir-2796	gi|619296147|gb|GAXD01023991.1|	#N/A	#N/A	163	-32.54	Query: 3' cgtTCATCAA--AGGCGGCCGGATg 5'	Ref: 5' aacAGTAGTTAACCCGCCGGCTTAa 3'
111	mir-2796	gi|619294169|gb|GAXD01025969.1|	XP_004929648	gi|512920501|ref| | gram domain-containing protein 1b-like	144	-31.64	Query: 3' cgttcatcaaaGGCGGCCGGATg 5'	Ref: 5' gggccggggggCCGCCGGCCTGg 3'
112	mir-2796	gi|619293556|gb|GAXD01026582.1|	#N/A	#N/A	148	-31.81	Query: 3' cgtTCATCAAAGGCGGCCGGATg 5'	Ref: 5' ggcGGGAGTGATGCTCGGCCTAc 3'
113	mir-2796	gi|619293555|gb|GAXD01026583.1|	#N/A	#N/A	148	-31.81	Query: 3' cgtTCATCAAAGGCGGCCGGATg 5'	Ref: 5' ggcGGGAGTGATGCTCGGCCTAc 3'
114	mir-2796	gi|619291532|gb|GAXD01028606.1|	#N/A	#N/A	144	-31.91	Query: 3' cgttcatcaaaGGCGGCCGGATg 5'	Ref: 5' ttgtcgcgggcCCGCCGGCCTGc 3'
115	mir-2796	gi|619289633|gb|GAXD01030505.1|	#N/A	#N/A	152	-31.65	Query: 3' cgTTCATCAAAG-GCGGCCGGATg 5'	Ref: 5' gtACGTAGTTTCTCGTTGGCCTGt 3'
116	mir-184	gi|619320041|gb|GAXD01000708.1|	XP_003398840	gi|340720845|ref| | pancreatic triacylglycerol lipase-like	171	-32.3	Query: 3' tgGGAATA-GTCAAGAGGCAGGt 5'	Ref: 5' gaCCTTATGCGGCGCTCCGTCCa 3'
117	mir-184	gi|619310637|gb|GAXD01010093.1|	EFA07576	gi|270011128|gb| |saxophone	152	-31.3	Query: 3' tgGGAATAGTCAAGAGGCAGGt 5'	Ref: 5' acCCGGGACAGTTTTCTGTCCa 3'
118	mir-184	gi|619304332|gb|GAXD01016290.1|	#N/A	#N/A	170	-30.11	Query: 3' tgGGAATAGTCAAGAGGCAGGt 5'	Ref: 5' gcCTTTGTCCGTT-TCCGTCCg 3'
119	mir-184	gi|619299122|gb|GAXD01021499.1|	#N/A	#N/A	159	-33.41	Query: 3' tgGGAATAG-TCAAGAGGCAGGt 5'	Ref: 5' aaCCTTATCTAGTTCTTTGTCCa 3'
120	mir-184	gi|619295792|gb|GAXD01024346.1|	XP_965878	gi|85690957|ref|XP_965878.1|hypothetical protein ECU01_0440	159	-30.88	Query: 3' tgGGAATAGTC-AAGAGGCAGGt 5'	Ref: 5' caCCCAGTTAGAGTCTCCGTCCa 3'
121	mir-184	gi|619295108|gb|GAXD01025030.1|	#N/A	#N/A	148	-33.57	Query: 3' tgGGAATAGTCAAGAGGCAGGt 5'	Ref: 5' acCCTTATCGGCCCTCCGTGCg 3'
122	mir-14	gi|619319719|gb|GAXD01001030.1|	#N/A	#N/A	154	-30.45	Query: 3' taTCCTCTCTCTTTTTCTGACt 5'	Ref: 5' taAGGGGAG-GGGGGAGACTGa 3'
123	mir-14	gi|619318835|gb|GAXD01001914.1|	#N/A	#N/A	171	-32.6	Query: 3' taTC-CTCTCTCTTTTTCTGACt 5'	Ref: 5' -gAGAGAGAGAGAGAGAGACTGt 3'
124	mir-14	gi|619317768|gb|GAXD01002981.1|	XP_001814901	gi|189239425|ref| | toutatis	168	-31.9	Query: 3' taTCCTCTCTCTTTTTCTGACt 5'	Ref: 5' gaAAGGGAGAGGAAGAGACTGg 3'
125	mir-14	gi|619317525|gb|GAXD01003224.1|	#N/A	#N/A	164	-31.54	Query: 3' taTCCTCTCTCTTTTTCTGACt 5'	Ref: 5' agAGGAGAGAGAGAAAGACAGg 3'
126	mir-14	gi|619308143|gb|GAXD01012479.1|	#N/A	#N/A	172	-34.54	Query: 3' taTCCTCTCTCTTTTTCTGACt 5'	Ref: 5' caAGGGGGGAGGAAAGGACTGg 3'
127	mir-14	gi|619308142|gb|GAXD01012480.1|	#N/A	#N/A	172	-34.54	Query: 3' taTCCTCTCTCTTTTTCTGACt 5'	Ref: 5' caAGGGGGGAGGAAAGGACTGg 3'
128	mir-14	gi|619304150|gb|GAXD01016472.1|	#N/A	#N/A	166	-32.35	Query: 3' taTCCTCTCTCTTTTTCTGACt 5'	Ref: 5' aaAGGAGAGAG-AGGAGACTGg 3'
129	mir-14	gi|619302979|gb|GAXD01017643.1|	#N/A	#N/A	155	-31.85	Query: 3' taTCCT-CTCTCTTTTTCTGACt 5'	Ref: 5' gtGGGAGGGGAGGGGAAGGCTGa 3'
130	mir-14	gi|619297089|gb|GAXD01023532.1|	#N/A	#N/A	144	-31.68	Query: 3' taTCCTCTCTCTTTTTCTGACt 5'	Ref: 5' gaGGGAGAGAGGAAGAGACGGa 3'
131	mir-14	gi|619295355|gb|GAXD01024783.1|	#N/A	#N/A	164	-31.07	Query: 3' taTCCTCTCTCTTTTTCTGAct 5'	Ref: 5' taAGGAGAGAGAAAAGGACTtt 3'
132	mir-14	gi|619290071|gb|GAXD01030067.1|	#N/A	#N/A	163	-30.43	Query: 3' taTCCTCTCTCT------TTTTCTGACt 5'	Ref: 5' gaGGGAGAGAGAGGCCGTGAAAGACTGg 3'
133	mir-184	gi|619320041|gb|GAXD01000708.1|	XP_003398840	gi|340720845|ref| | pancreatic triacylglycerol lipase-like	171	-32.3	Query: 3' cgGGAATA-GTCAAGAGGCAGGt 5'	Ref: 5' gaCCTTATGCGGCGCTCCGTCCa 3'
134	mir-184	gi|619316587|gb|GAXD01004162.1|	XP_974808	gi|189239429|ref| | agap003111-pa	144	-30.56	Query: 3' cgGGAATAGTCAAGAGGCAGGt 5'	Ref: 5' gcCCTTG-CAG-ACTCTGTCCg 3'
135	mir-184	gi|619310637|gb|GAXD01010093.1|	EFA07576	gi|270011128|gb| |saxophone	152	-31.57	Query: 3' cgGGAATAGTCAAGAGGCAGGt 5'	Ref: 5' acCCGGGACAGTTTTCTGTCCa 3'
136	mir-184	gi|619304332|gb|GAXD01016290.1|	#N/A	#N/A	170	-30.84	Query: 3' cgGGAATAGTCAAGAGGCAGGt 5'	Ref: 5' gcCTTTGTCCGTT-TCCGTCCg 3'
137	mir-184	gi|619299122|gb|GAXD01021499.1|	#N/A	#N/A	159	-33.41	Query: 3' cgGGAATAG-TCAAGAGGCAGGt 5'	Ref: 5' aaCCTTATCTAGTTCTTTGTCCa 3'
138	mir-184	gi|619298179|gb|GAXD01022442.1|	EFZ17479	gi|91089385|ref| | crooked legs cg14938-pa	152	-30.17	Query: 3' cgGGAATAGTCAAGAGGCAGGt 5'	Ref: 5' ggCTCTGTCAGTCATCTGTCCa 3'
139	mir-184	gi|619298178|gb|GAXD01022443.1|	XP_002424904	gi|242008211|ref| |zinc finger	152	-30.17	Query: 3' cgGGAATAGTCAAGAGGCAGGt 5'	Ref: 5' ggCTCTGTCAGTCATCTGTCCa 3'
140	mir-184	gi|619295792|gb|GAXD01024346.1|	XP_965878	gi|85690957|ref|XP_965878.1|hypothetical protein ECU01_0440	159	-30.73	Query: 3' cgGGAATAGTC-AAGAGGCAGGt 5'	Ref: 5' caCCCAGTTAGAGTCTCCGTCCa 3'
141	mir-184	gi|619295108|gb|GAXD01025030.1|	#N/A	#N/A	148	-33.84	Query: 3' cgGGAATAGTCAAGAGGCAGGt 5'	Ref: 5' acCCTTATCGGCCCTCCGTGCg 3'
142	mir-184	gi|619320041|gb|GAXD01000708.1|	XP_003398840	gi|340720845|ref| | pancreatic triacylglycerol lipase-like	166	-32.3	Query: 3' ggGAATA-GTCAAGAGGCAGGt 5'	Ref: 5' acCTTATGCGGCGCTCCGTCCa 3'
143	mir-184	gi|619299122|gb|GAXD01021499.1|	#N/A	#N/A	154	-33.41	Query: 3' ggGAATAG-TCAAGAGGCAGGt 5'	Ref: 5' acCTTATCTAGTTCTTTGTCCa 3'
144	mir-184	gi|619295792|gb|GAXD01024346.1|	XP_965878	gi|85690957|ref|XP_965878.1|hypothetical protein ECU01_0440	155	-30.46	Query: 3' gggaaTAGTC-AAGAGGCAGGt 5'	Ref: 5' acccaGTTAGAGTCTCCGTCCa 3'
145	mir-184	gi|619295108|gb|GAXD01025030.1|	#N/A	#N/A	143	-31.71	Query: 3' ggGAATAGTCAAGAGGCAGGt 5'	Ref: 5' ccCTTATCGGCCCTCCGTGCg 3'
146	mir-993	gi|619320522|gb|GAXD01000227.1|	XP_002428147	gi|242014961|ref| |phospholipase	159	-30.82	Query: 3' tctATGGACATCT--CTGCTCGAAg 5'	Ref: 5' tttTCCCTGTAGAGTGGCGGGCTTc 3'
147	mir-993	gi|619316960|gb|GAXD01003789.1|	ADB03640	gi|282934969|gb| |nadp+-dependent farnesol dehydrogenase 2	165	-32.63	Query: 3' tcTATGGACATCTCTGCTCGAAg 5'	Ref: 5' tgACGTTTGTGGAGATGAGCTTc 3'
148	mir-993	gi|619313157|gb|GAXD01007592.1|	NP_059784	gi|5738280|gb| | ynb	157	-30.97	Query: 3' tctatgGACATCTCTGCTCGAAg 5'	Ref: 5' aggttgCAGTAGAGGCGGGCTTc 3'
149	mir-993	gi|619308508|gb|GAXD01012114.1|	#N/A	#N/A	180	-31.44	Query: 3' tcTATGGACATC-TCTGCTCGAAg 5'	Ref: 5' ttGTACCTGTGGTTGACGAGCTTg 3'
150	mir-993	gi|619308002|gb|GAXD01012620.1|	XP_001606503	gi|345485715|ref| | neuroblastoma-amplified sequence	140	-31.66	Query: 3' tcTATGGACATCTCT----GCTCGAAg 5'	Ref: 5' agATAGCTGTGGAGAAGATGGAGCTTc 3'
151	mir-750	gi|619320738|gb|GAXD01000011.1|	AFW97644	gi|414073172|gb| |vitellogenin	153	-31.51	Query: 3' acTCGACCTTCTCAATCTAGACc 5'	Ref: 5' ctGGCTGGAAGAGGAAGAGCTGg 3'
152	mir-750	gi|619320738|gb|GAXD01000011.1|	AFW97644	gi|414073172|gb| |vitellogenin	149	-36.7	Query: 3' acTCGACCTTCTCAATCTAGACc 5'	Ref: 5' ggAGCTGGAAGAGCTGGAGCTGg 3'
153	mir-750	gi|619320738|gb|GAXD01000011.1|	AFW97644	gi|414073172|gb| |vitellogenin	148	-35.27	Query: 3' acTCGACCTTCTCAA---TCTAGACc 5'	Ref: 5' ggAGCTGGAAGAGCTGGAAGAGCTGg 3'
154	mir-750	gi|619320738|gb|GAXD01000011.1|	AFW97644	gi|414073172|gb| |vitellogenin	148	-35.27	Query: 3' acTCGACCTTCTCAA---TCTAGACc 5'	Ref: 5' ggAGCTGGAAGAGCTGGAAGAGCTGg 3'
155	mir-750	gi|619320737|gb|GAXD01000012.1|	AFW97644	gi|414073172|gb| |vitellogenin	149	-36.7	Query: 3' acTCGACCTTCTCAATCTAGACc 5'	Ref: 5' ggAGCTGGAAGAGCTGGAGCTGg 3'
156	mir-750	gi|619320737|gb|GAXD01000012.1|	AFW97644	gi|414073172|gb| |vitellogenin	148	-35.27	Query: 3' acTCGACCTTCTCAA---TCTAGACc 5'	Ref: 5' ggAGCTGGAAGAGCTGGAAGAGCTGg 3'
157	mir-750	gi|619320737|gb|GAXD01000012.1|	AFW97644	gi|414073172|gb| |vitellogenin	148	-35.27	Query: 3' acTCGACCTTCTCAA---TCTAGACc 5'	Ref: 5' ggAGCTGGAAGAGCTGGAAGAGCTGg 3'
158	mir-750	gi|619320737|gb|GAXD01000012.1|	AFW97644	gi|414073172|gb| |vitellogenin	144	-31.5	Query: 3' acTCGACCT---TCTCAATCTAGACc 5'	Ref: 5' agAGCTGGAGCTGGAGCTAGAGCTGg 3'
159	mir-750	gi|619319292|gb|GAXD01001457.1|	XP_003400903	gi|340725082|ref| | protein malvolio-like	161	-30.22	Query: 3' acTCGACCTTCTCAATCTAGACc 5'	Ref: 5' ttAGCTGGAGGAGTAAGGTTTGt 3'
160	mir-750	gi|619317961|gb|GAXD01002788.1|	XP_967521	gi|91085411|ref| | ga17603-pa	161	-30.22	Query: 3' acTCGACCTTCTCAATCTAGACc 5'	Ref: 5' ttAGCTGGAGGAGTAAGGTTTGt 3'
161	mir-750	gi|619317609|gb|GAXD01003140.1|	XP_317117	gi|158296772|ref| |agap008340-pa	141	-30.48	Query: 3' acTCGACCTTCTCAATCTAGACc 5'	Ref: 5' ggAGCTGGTGGG---GGATCTGg 3'
162	mir-750	gi|619313270|gb|GAXD01007479.1|	#N/A	#N/A	181	-30.81	Query: 3' acTCGACCTTCTCAATCTAGACc 5'	Ref: 5' ttAGATGGAAGAGTTGGATCTGa 3'
163	mir-750	gi|619306152|gb|GAXD01014470.1|	#N/A	#N/A	140	-33.03	Query: 3' acTCGACCT---TCTCAATCTAGACc 5'	Ref: 5' ggGGTTGGATTTGGGGTTGGATTTGg 3'
164	mir-750	gi|619298089|gb|GAXD01022532.1|	XP_003488477	gi|350408672|ref|XP_003488477.1|PREDICTED: hypothetical protein LOC100747763	153	-30.92	Query: 3' actcgaCCTTCTCAATCTAGACc 5'	Ref: 5' atttaaGGAAGAGTTAGGTTTGg 3'
165	mir-1175	gi|619319070|gb|GAXD01001679.1|	XP_003698962	gi|380030662|ref| | upstream-binding protein 1-like	149	-33.06	Query: 3' caCTTCTCTGGTGACGAGGTGAa 5'	Ref: 5' tgGGGGGTGCCACTGCTTCATTt 3'
166	mir-1175	gi|619317369|gb|GAXD01003380.1|	XP_002425436	gi|242009318|ref|XP_002425436.1|hypothetical protein Phum_PHUM200810	141	-30.82	Query: 3' caCTTCTCTGGTGACGAGGTGaa 5'	Ref: 5' ggGAGGAGACCAGTGCTTTACag 3'
167	mir-1175	gi|619315487|gb|GAXD01005262.1|	EFZ12337	gi|322785693|gb|EFZ12337.1|hypothetical protein SINV_03137	161	-30.91	Query: 3' caCTTCTCTGGTGACGAGGTGAa 5'	Ref: 5' gcGAGGGGGCCACCACTCCATTt 3'
168	mir-1175	gi|619315072|gb|GAXD01005677.1|	XP_003486502	gi|350402482|ref|XP_003486502.1|PREDICTED: hypothetical protein LOC100742774	146	-31.26	Query: 3' cacTTCTCTGGTGACGAGGTGAa 5'	Ref: 5' tgtGAGGGACCAC-GCTCCAGTa 3'
169	mir-1175	gi|619314672|gb|GAXD01006077.1|	#N/A	#N/A	172	-31.02	Query: 3' caCTTCTCTGGTGAC-GAGGTGAa 5'	Ref: 5' atGAAGACACCACTGCCTCTACTa 3'
170	mir-1175	gi|619306748|gb|GAXD01013874.1|	#N/A	#N/A	143	-30.62	Query: 3' caCTTCTCTGGTGACGAGGTGAa 5'	Ref: 5' gtGGCGAGGCCAC-GCTGCACTc 3'
171	mir-1175	gi|619303956|gb|GAXD01016666.1|	XP_002429154	gi|242017353|ref| |cellular nucleic acid binding	164	-31	Query: 3' caCTTC-TCTGGTGACGAGGTGaa 5'	Ref: 5' cgGAGGCACACCACTGCTCCACaa 3'
172	mir-1175	gi|619298680|gb|GAXD01021941.1|	XP_003494421	gi|350426381|ref| | peroxisomal targeting signal 1 receptor-like	159	-30.78	Query: 3' caCTTC--TCTGGTG--ACGAGGTGAa 5'	Ref: 5' ggGGAGCAAGACCACTTTGCTCCATTt 3'
173	mir-1175	gi|619297893|gb|GAXD01022728.1|	AAZ08473	gi|70795020|gb| |relish	151	-30.16	Query: 3' caCTTCTCTGGTGACGAGGTGAa 5'	Ref: 5' aaGAAGCGACC-CTGTTCCATTt 3'
174	mir-1175	gi|619296960|gb|GAXD01023661.1|	#N/A	#N/A	167	-31.65	Query: 3' caCTTCTCTG-----GTGA-CGAGGTGAa 5'	Ref: 5' tgGAGGAGACTTGGACACTGGCTCCACTc 3'
175	mir-1175	gi|619295359|gb|GAXD01024779.1|	ENN71441	gi|307211953|gb| |ap2-associated protein kinase 1	151	-30.71	Query: 3' caCTTCTCTGGTGACGAGGTGAa 5'	Ref: 5' aaGAGGAGATCACT-CTCCTCTt 3'
176	mir-1175	gi|619294664|gb|GAXD01025474.1|	XP_003886921	gi|401825653|ref| |heat shock protein 70	167	-30.16	Query: 3' cacTTCTCTGG--TGACGAGGTGAa 5'	Ref: 5' accAAGAGACCCAGCTGCTCCATTg 3'
177	mir-1175	gi|619293116|gb|GAXD01027022.1|	#N/A	#N/A	149	-32.9	Query: 3' caCTTCTCTGGTGACGAGGTGaa 5'	Ref: 5' gaGAGGGCACCGCTGCTCCGCac 3'
178	mir-124c-2	gi|619319491|gb|GAXD01001258.1|	XP_967672	gi|91085415|ref| | cg11166 cg11166-pd	142	-30.97	Query: 3' acCGTAAGTGG---CGCACGGAat 5'	Ref: 5' agGCATTCACCTTTGCGTGCTTca 3'
179	mir-124c-2	gi|619316708|gb|GAXD01004041.1|	EFN80838	gi|307200785|gb| |zinc finger mynd domain-containing protein 11	166	-30.96	Query: 3' acCGTAAGTGG-CGCACGGAAt 5'	Ref: 5' cgGCCATCATCAGCGTGCCTTa 3'
180	mir-124c-2	gi|619313814|gb|GAXD01006935.1|	#N/A	#N/A	161	-32.9	Query: 3' accgtaaGTGG-CGCACGGAAt 5'	Ref: 5' acggcggCACCTGCGTGCCTTg 3'
181	mir-124c-2	gi|619307459|gb|GAXD01013163.1|	#N/A	#N/A	143	-34.92	Query: 3' acCGTAAGTGGCGCACGGAAt 5'	Ref: 5' ggGCATTCATCGCGTGTGTTa 3'
182	mir-124c-2	gi|619299675|gb|GAXD01020946.1|	XP_972068	gi|189237255|ref| | agap003656-pa	178	-31.13	Query: 3' acCGTAAGTGG-CGCACGGAAt 5'	Ref: 5' atGCATTCACCAGGGTGCCTTg 3'
183	mir-279c	gi|619320215|gb|GAXD01000534.1|	ENN73569	gi|170042097|ref| |histone deacetylase rpd3	146	-30.12	Query: 3' acCTGCTC--ACACTG-AGATCAgt 5'	Ref: 5' agGACGAGAAAGTGGCATCTAGTga 3'
184	mir-279c	gi|619314075|gb|GAXD01006674.1|	#N/A	#N/A	184	-32.4	Query: 3' acCTGCTCACACTGAGATCAGt 5'	Ref: 5' taGACGAGTGAGAGTCTAGTCa 3'
185	mir-279c	gi|619312522|gb|GAXD01008227.1|	EFN79936	gi|307199283|gb| |creb-binding protein	158	-30.42	Query: 3' acCTGCTCACACTGAGATCAGt 5'	Ref: 5' tgGGTGAGT-TGATTTTAGTCa 3'
186	mir-279c	gi|619303850|gb|GAXD01016772.1|	XP_976032	gi|91077022|ref|XP_976032.1|PREDICTED: hypothetical protein	175	-32.88	Query: 3' acCTGCTCAC-ACTGAGATCAGt 5'	Ref: 5' agGACGAGTGATTTCTCTAGTCt 3'
187	mir-279c	gi|619303849|gb|GAXD01016773.1|	XP_976032	gi|91077022|ref|XP_976032.1|PREDICTED: hypothetical protein	175	-32.88	Query: 3' acCTGCTCAC-ACTGAGATCAGt 5'	Ref: 5' agGACGAGTGATTTCTCTAGTCt 3'
188	mir-279c	gi|619296083|gb|GAXD01024055.1|	#N/A	#N/A	167	-32.32	Query: 3' acCTGCT-CACACTGAGATCAGt 5'	Ref: 5' taGGTGAGGTGTGACTTTAGTCa 3'
189	mir-279d	gi|619314075|gb|GAXD01006674.1|	#N/A	#N/A	186	-30.45	Query: 3' gatATCTGCTCATACCTAGATCAGt 5'	Ref: 5' cccTAGACGAGTGAGAGTCTAGTCa 3'
190	mir-279d	gi|619302954|gb|GAXD01017668.1|	EGI59058	gi|332018468|gb| |melanotransferrin	153	-30.77	Query: 3' gaTATCTGCTCATACCTAGATCAgt 5'	Ref: 5' gaAAGGACG-GTATGGATCTGGTgc 3'
191	mir-279d	gi|619302625|gb|GAXD01017997.1|	CAJ17317	gi|70909783|emb| |ribosomal protein l24e	153	-30.58	Query: 3' gatATCTGCTCATACCT---------AGATCAGt 5'	Ref: 5' atcTTGACGGGTGTGGAAATCACACTTCTAGTCt 3'
192	mir-3049	gi|619320205|gb|GAXD01000544.1|	WP_019912481	gi|56962100|ref| |mannan endo- -beta-mannosidase	167	-33.31	Query: 3' taGGCGGCGTTGATGGAAGGGCt 5'	Ref: 5' ttCCGCTGC-TTTAGCTTCCCGt 3'
193	mir-3049	gi|619320204|gb|GAXD01000545.1|	WP_017813111	gi|516423713|ref| |endoglucanase	151	-30.51	Query: 3' taGGCGGCGTTGATGGAAGGGCt 5'	Ref: 5' ttCCGCTGC-TTTAGCTTCCTGt 3'
194	mir-3049	gi|619320203|gb|GAXD01000546.1|	WP_017813111	gi|516423713|ref| |endoglucanase	151	-30.93	Query: 3' taGGC-GGCGTTGA--TGGAAGGGCt 5'	Ref: 5' tcCCGAGCGCAATTTGATCTTCTCGa 3'
195	mir-3049	gi|619320202|gb|GAXD01000547.1|	WP_017813111	gi|516423713|ref| |endoglucanase	151	-30.93	Query: 3' taGGC-GGCGTTGA--TGGAAGGGCt 5'	Ref: 5' tcCCGAGCGCAATTTGATCTTCTCGa 3'
196	mir-3049	gi|619320201|gb|GAXD01000548.1|	#N/A	#N/A	151	-30.93	Query: 3' taGGC-GGCGTTGA--TGGAAGGGCt 5'	Ref: 5' tcCCGAGCGCAATTTGATCTTCTCGa 3'
197	mir-3049	gi|619320171|gb|GAXD01000578.1|	XP_003703921	gi|383856853|ref| | eukaryotic translation initiation factor 4b-like	143	-36.99	Query: 3' taGGCGGCGTTG--A-TGGAAGGGCt 5'	Ref: 5' ctCCGCCGTAACGGTCGCCATCCCGa 3'
198	mir-3049	gi|619319828|gb|GAXD01000921.1|	XP_970563	gi|91094931|ref| | agap001256-pa	145	-31.07	Query: 3' taGGCGGCGTTGATGGAAGGGCt 5'	Ref: 5' tgCCGGCGC-GC-GCCTTCCTGt 3'
199	mir-3049	gi|619319824|gb|GAXD01000925.1|	#N/A	#N/A	159	-31.5	Query: 3' taggcggCGTTGA-TGGAAGGGCt 5'	Ref: 5' ctatctgGCAGCTCTCCTTCCCGa 3'
200	mir-3049	gi|619319820|gb|GAXD01000929.1|	XP_002426198	gi|242010905|ref| |oxysterol-binding	149	-30.85	Query: 3' tagGCGGC-GTTGATGGAAGGGCt 5'	Ref: 5' cagCGCCGTCAAC-CTCTTCCTGa 3'
201	mir-3049	gi|619319819|gb|GAXD01000930.1|	XP_005185257	gi|557771190|ref| | inactive pancreatic lipase-related protein 1-like isoform x2	154	-31.17	Query: 3' taGGCG-GCGTTGATGGAAGGGct 5'	Ref: 5' ctTCGCTCGCAG-TACCTTCCCat 3'
202	mir-3049	gi|619319804|gb|GAXD01000945.1|	EFA13082	gi|323387792|gb| |r2 protein	151	-30.97	Query: 3' taGGCGGCGTTGAT--G--GAAGGGCt 5'	Ref: 5' ccCGGACGCGACCAGTCGACTTCCCGa 3'
203	mir-3049	gi|619319803|gb|GAXD01000946.1|	XP_003696009	gi|380024451|ref|XP_003696009.1|PREDICTED: uncharacterized protein LOC100866111	149	-32.24	Query: 3' taggcGGCGTTGA-TGGAAGGGct 5'	Ref: 5' caaatCCGCTGCTGACCTTCCCca 3'
204	mir-3049	gi|619319646|gb|GAXD01001103.1|	XP_003694474	gi|380021230|ref| | peroxidase-like	141	-32.57	Query: 3' taGGCGGCGTTGATGGAAGGGCt 5'	Ref: 5' tgCCG-CGCAAC-GCCTTCTTGa 3'
205	mir-3049	gi|619319645|gb|GAXD01001104.1|	EFX84548	gi|380021230|ref| | peroxidase-like	141	-32.57	Query: 3' taGGCGGCGTTGATGGAAGGGCt 5'	Ref: 5' tgCCG-CGCAAC-GCCTTCTTGa 3'
206	mir-3049	gi|619319632|gb|GAXD01001117.1|	AGV05363	gi|540198484|gb| |vitellogenin	142	-33.17	Query: 3' tagGCGGCGTTGATGGAAGGGCt 5'	Ref: 5' ctgCCCCGCAAC-GCTTTCCTGa 3'
207	mir-3049	gi|619319455|gb|GAXD01001294.1|	XP_002422574	gi|242003002|ref| |gtp-binding nuclear protein	161	-31.42	Query: 3' taGGCGGCGTTGATGGAAGGGCt 5'	Ref: 5' caCCGTCCAGAGCGCCTTCCCGc 3'
208	mir-3049	gi|619319074|gb|GAXD01001675.1|	XP_002429947	gi|242018981|ref| |vacuolar atp synthase subunit	146	-30.58	Query: 3' taggCGGCGTTGA---TGGAAGGGCt 5'	Ref: 5' tctgGCCGTAGCTCTCTCTTTCCCGc 3'
209	mir-3049	gi|619319064|gb|GAXD01001685.1|	#N/A	#N/A	143	-32.82	Query: 3' taGGCGGCGTTGATGGAAGGGct 5'	Ref: 5' cgTCGCTGCAGCT-CCTTCTCtg 3'
210	mir-3049	gi|619318725|gb|GAXD01002024.1|	#N/A	#N/A	154	-30.28	Query: 3' tagGCGGCGT----TGATG-GAAGGGCt 5'	Ref: 5' caaTGCCGCACTGTGCCACACTTCCCGg 3'
211	mir-3049	gi|619318564|gb|GAXD01002185.1|	#N/A	#N/A	181	-47.09	Query: 3' taGGCGGCGTTGATGGAAGGGCt 5'	Ref: 5' cgCCGCCGCAGCTGCCTTCCTGg 3'
212	mir-3049	gi|619318549|gb|GAXD01002200.1|	NP_001155164	gi|239787122|ref| |venom protein r precursor	141	-33.01	Query: 3' taGGCGGCGTTGATGGAAGGGCt 5'	Ref: 5' ccTCGCCGTTCTTGCCGTCCCGg 3'
213	mir-3049	gi|619318548|gb|GAXD01002201.1|	NP_001155164	gi|239787122|ref| |venom protein r precursor	141	-33.01	Query: 3' taGGCGGCGTTGATGGAAGGGCt 5'	Ref: 5' ccTCGCCGTTCTTGCCGTCCCGg 3'
214	mir-3049	gi|619318526|gb|GAXD01002223.1|	#N/A	#N/A	151	-30.32	Query: 3' taggCGGCGTTGATGGAAGGGCt 5'	Ref: 5' gtgaGCCGCAACAATCTTCTTGa 3'
215	mir-3049	gi|619318380|gb|GAXD01002369.1|	XP_001949163	gi|328706589|ref| | feline leukemia virus subgroup c receptor-related protein 2-like	158	-31.81	Query: 3' taGGCGGC-GTTGATGGAAGGGCt 5'	Ref: 5' gaCCGTCGTCTTCT-TCTTCCCGg 3'
216	mir-3049	gi|619318220|gb|GAXD01002529.1|	XP_003485217	gi|350398516|ref| | mps one binder kinase activator-like 2-like	143	-30.26	Query: 3' taGGCGGC----GTTGA-TGGAAGGGCt 5'	Ref: 5' gcCCGCCGTGTATGATTCGCCTTTCCGc 3'
217	mir-3049	gi|619318167|gb|GAXD01002582.1|	ADX60045	gi|323387792|gb| |r2 protein	151	-30.97	Query: 3' taGGCGGCGTTGAT--G--GAAGGGCt 5'	Ref: 5' ccCGGACGCGACCAGTCGACTTCCCGa 3'
218	mir-3049	gi|619318159|gb|GAXD01002590.1|	#N/A	#N/A	151	-30.03	Query: 3' tagGCGG--CGTTGATGGAAGGGCt 5'	Ref: 5' gcgCGCCGAGCGACCCCTTTCCCGc 3'
219	mir-3049	gi|619317955|gb|GAXD01002794.1|	XP_973312	gi|91089945|ref| | eukaryotic translation initiation factor theta subunit	141	-30.42	Query: 3' taGGCGGCGTTGATGGAAGGGCt 5'	Ref: 5' gtCTTCCGCAGCCTCCTACCCGt 3'
220	mir-3049	gi|619317864|gb|GAXD01002885.1|	#N/A	#N/A	148	-30.24	Query: 3' taGGCGGCGTT--GATGGAAGGGCt 5'	Ref: 5' cgCTGCCTTAACGCAGCCTTCCTGg 3'
221	mir-3049	gi|619317666|gb|GAXD01003083.1|	#N/A	#N/A	145	-32.55	Query: 3' taGGCGGCGTTGATGGAAGGGCt 5'	Ref: 5' ttCTTCCGCCGCTGCCTCCCCGc 3'
222	mir-3049	gi|619317599|gb|GAXD01003150.1|	XP_003245794	gi|328715968|ref|XP_003245794.1|PREDICTED: hypothetical protein LOC100573637	141	-30.63	Query: 3' tagGCG-GCGTT--GATG-GAAGGGCt 5'	Ref: 5' cggCGCTCGCAGCCCGACGCTTTCCGg 3'
223	mir-3049	gi|619317599|gb|GAXD01003150.1|	XP_003245794	gi|328715968|ref|XP_003245794.1|PREDICTED: hypothetical protein LOC100573637	140	-31.9	Query: 3' taggcGGCGTTGATGGAAGGGCt 5'	Ref: 5' ggggaCTGCCGC-GCCTTCCTGg 3'
224	mir-3049	gi|619317382|gb|GAXD01003367.1|	#N/A	#N/A	153	-30.93	Query: 3' taGGCGGCGTTGATGGAAGGGCt 5'	Ref: 5' ctCTACGCCTACTACCTTCCTGt 3'
225	mir-3049	gi|619316927|gb|GAXD01003822.1|	#N/A	#N/A	141	-31.56	Query: 3' taGGCGGCGTTGATGGAAGGGCt 5'	Ref: 5' gcCCGTCGCGCCGTCCCTCCCGg 3'
226	mir-3049	gi|619316501|gb|GAXD01004248.1|	EFX60215	gi|321443852|gb|EFX60215.1|hypothetical protein DAPPUDRAFT_72393	159	-30.53	Query: 3' taGGCGGCGTTGATGGAAGGGCt 5'	Ref: 5' ccCCGCCGAAATT-TCTTCTCGg 3'
227	mir-3049	gi|619316406|gb|GAXD01004343.1|	#N/A	#N/A	155	-30.08	Query: 3' taGGCGGCGTTGATGGAAGGGct 5'	Ref: 5' ttTCCCTGC-ACTACCTTCCCta 3'
228	mir-3049	gi|619316094|gb|GAXD01004655.1|	#N/A	#N/A	143	-32.17	Query: 3' tagGCGGCGTT--GATGGAAGGGCt 5'	Ref: 5' tggCGTCGCAGTTCTATCTTTTCGa 3'
229	mir-3049	gi|619315825|gb|GAXD01004924.1|	XP_001605059	gi|345479260|ref| | fatty acid synthase-like isoform 1	144	-31.08	Query: 3' taGGCGGC-GTTGATGGAAGGGCt 5'	Ref: 5' caCCGGCGATGTATGCCTTTCCGa 3'
230	mir-3049	gi|619315139|gb|GAXD01005610.1|	XP_004926210	gi|512906495|ref| | delta -sterol reductase-like	164	-32.36	Query: 3' tagGCGGCGTTGATGGAAGGGCt 5'	Ref: 5' cggCGCCGAGGGCGCCTTCCCGc 3'
231	mir-3049	gi|619315108|gb|GAXD01005641.1|	XP_002432795	gi|242024762|ref| |adenylsulfate	145	-31.07	Query: 3' taGGCGGCGTTGATGGAAGGGCt 5'	Ref: 5' tgCCGGCGC-GC-GCCTTCCTGt 3'
232	mir-3049	gi|619315095|gb|GAXD01005654.1|	#N/A	#N/A	158	-30.25	Query: 3' tagGCGG-C-GTTGATGGAAGGGCt 5'	Ref: 5' ctgCGCCTGCCTGCTGACTTCCCGg 3'
233	mir-3049	gi|619315033|gb|GAXD01005716.1|	EFN71487	gi|307185503|gb| |sodium-coupled monocarboxylate transporter 2	151	-32.24	Query: 3' taGGCGGCGTTGATGGAAGGGCt 5'	Ref: 5' agCCGCCTCGTC-GCCTTCCTGa 3'
234	mir-3049	gi|619315032|gb|GAXD01005717.1|	EFN71487	gi|307185503|gb| |sodium-coupled monocarboxylate transporter 2	151	-32.24	Query: 3' taGGCGGCGTTGATGGAAGGGCt 5'	Ref: 5' agCCGCCTCGTC-GCCTTCCTGa 3'
235	mir-3049	gi|619315030|gb|GAXD01005719.1|	EFN71487	gi|307185503|gb| |sodium-coupled monocarboxylate transporter 2	151	-32.24	Query: 3' taGGCGGCGTTGATGGAAGGGCt 5'	Ref: 5' agCCGCCTCGTC-GCCTTCCTGa 3'
236	mir-3049	gi|619315029|gb|GAXD01005720.1|	EFN71487	gi|307185503|gb| |sodium-coupled monocarboxylate transporter 2	151	-32.24	Query: 3' taGGCGGCGTTGATGGAAGGGCt 5'	Ref: 5' agCCGCCTCGTC-GCCTTCCTGa 3'
237	mir-3049	gi|619314963|gb|GAXD01005786.1|	#N/A	#N/A	154	-30.51	Query: 3' taGGCGGCGTTGATGGAAGGGCt 5'	Ref: 5' caCTGTCGCA--TATCTTCTCGg 3'
238	mir-3049	gi|619313893|gb|GAXD01006856.1|	#N/A	#N/A	153	-30.52	Query: 3' tagGCGGCGT-TGATGGAAGGGCt 5'	Ref: 5' tggCGCTGCACGCTA-CTTTCCGa 3'
239	mir-3049	gi|619313892|gb|GAXD01006857.1|	AGM32529	gi|506968371|gb| |btg1-like protein	153	-30.52	Query: 3' tagGCGGCGT-TGATGGAAGGGCt 5'	Ref: 5' tggCGCTGCACGCTA-CTTTCCGa 3'
240	mir-3049	gi|619313718|gb|GAXD01007031.1|	XP_002423353	gi|157130108|ref| |membrane associated guanylate kinase inverted magi1	145	-30.16	Query: 3' taGGCGGCGTTGATGGAAGGGCt 5'	Ref: 5' ttTCCCAGCGACTGCTTTTCCGt 3'
241	mir-3049	gi|619312602|gb|GAXD01008147.1|	XP_969407	gi|91083693|ref| | abnormal x	157	-31.71	Query: 3' taGGCGGCGTTGATGGAAGGGCt 5'	Ref: 5' taTCGCCGTCACCGTCTTCCTGg 3'
242	mir-3049	gi|619311229|gb|GAXD01009520.1|	#N/A	#N/A	140	-33.79	Query: 3' taGGCGGCGTTGAT-------GGAAGGGCt 5'	Ref: 5' ccTCGCCGCGATTGGGTACACCCTTCTCGt 3'
243	mir-3049	gi|619311056|gb|GAXD01009693.1|	AFN82683	gi|396081064|gb| |splicing factor cc1-like protein	158	-32.17	Query: 3' taggcGGCGTTGATGGAAGGGCt 5'	Ref: 5' tccatCCCCGACTGCCTTCCTGt 3'
244	mir-3049	gi|619311021|gb|GAXD01009728.1|	XP_967052	gi|189234161|ref| | jumonji domain containing 1a	156	-32.65	Query: 3' taGGCGGCGTTGATG-GAAGGGCt 5'	Ref: 5' ttCTGCCGCTTTTACGCTTTCCGc 3'
245	mir-3049	gi|619310405|gb|GAXD01010304.1|	XP_005176566	gi|557753643|ref| | inorganic phosphate cotransporter-like isoform x2	160	-30.43	Query: 3' taGGCGGCGTTGATG--GAAGGGCt 5'	Ref: 5' gcCAGCGGCAACCCCGACTTCCCGg 3'
246	mir-3049	gi|619310016|gb|GAXD01010608.1|	#N/A	#N/A	165	-31.33	Query: 3' taGGCGGCGTTGATGGAAGGGCt 5'	Ref: 5' taCTGCTGCTACTCCTTTCCCGc 3'
247	mir-3049	gi|619309833|gb|GAXD01010789.1|	#N/A	#N/A	152	-33.17	Query: 3' taGGCGGCGTT-----GATGGAAGGGCt 5'	Ref: 5' acTCGCTGCGACCTTCCTACCTTCCTGc 3'
248	mir-3049	gi|619309729|gb|GAXD01010893.1|	#N/A	#N/A	150	-31.51	Query: 3' taGGCGGCGTTGA--TGGAAGGGCt 5'	Ref: 5' cgTCGCCGC-CCTAGACCTTTCCGc 3'
249	mir-3049	gi|619309460|gb|GAXD01011162.1|	#N/A	#N/A	140	-30.03	Query: 3' taGGCGGCG--TTGATGGAAGGGCt 5'	Ref: 5' acCCGTTGCCTAGCGACCTACCCGa 3'
250	mir-3049	gi|619309095|gb|GAXD01011527.1|	EFZ10437	gi|506968239|gb| |tetraspanin protein	169	-33.13	Query: 3' taGGCGGCGTTGATGGAAGGGCt 5'	Ref: 5' gaCCGCACCCAGTGCCTTCCCGa 3'
251	mir-3049	gi|619308528|gb|GAXD01012094.1|	XP_394436	gi|66513469|ref| | myosin-ib isoform 1	162	-31.9	Query: 3' taGGCGGCGTTGATGGAAGGGCt 5'	Ref: 5' caCCGTCGCGG--AGCTTCCCG- 3'
252	mir-3049	gi|619308451|gb|GAXD01012171.1|	#N/A	#N/A	151	-30.14	Query: 3' taGGCGGCGTTGATGGAAGGGCt 5'	Ref: 5' gaCTGTTGCAA-GATCTTTCCGa 3'
253	mir-3049	gi|619308350|gb|GAXD01012272.1|	#N/A	#N/A	151	-32.86	Query: 3' taggCGGCGTTGATGGAAGGGCt 5'	Ref: 5' ttggGCCGCAACGGCCTCCCCGg 3'
254	mir-3049	gi|619308097|gb|GAXD01012525.1|	#N/A	#N/A	144	-30.98	Query: 3' taggcgGCGTTGATG-GAAGGGCt 5'	Ref: 5' ccggaaCGCGGGTACACTTTCCGa 3'
255	mir-3049	gi|619307938|gb|GAXD01012684.1|	#N/A	#N/A	141	-33.24	Query: 3' taGGCGGCGTTGATGGAAGGGCt 5'	Ref: 5' caCTGCTGCAACTCCCCTTCCGa 3'
256	mir-3049	gi|619307713|gb|GAXD01012909.1|	AFI45053	gi|385200010|gb| |3-hydroxy-3-methylglutaryl coenzyme a synthase	177	-34.15	Query: 3' taGGCGGCGTTGATGGAAGGGCt 5'	Ref: 5' tgCCATCGAAGCTATCTTCCCGg 3'
257	mir-3049	gi|619307623|gb|GAXD01012999.1|	#N/A	#N/A	154	-30.93	Query: 3' taGGCGGCG--TTGATGGAAGGGCt 5'	Ref: 5' tcCAGTTGCTTGAC-GCCTTCCCGa 3'
258	mir-3049	gi|619307571|gb|GAXD01013051.1|	#N/A	#N/A	173	-33.88	Query: 3' taGGCGGCGTTGATGGAAGGGCt 5'	Ref: 5' cgCCGCTGCTGCTCGCTTCCCGg 3'
259	mir-3049	gi|619307425|gb|GAXD01013197.1|	#N/A	#N/A	140	-34.68	Query: 3' taGGCGGCGTTGA--TGGAA-GGGCt 5'	Ref: 5' ttCCGCCGCCACTAAAGCTTGCCCGg 3'
260	mir-3049	gi|619307064|gb|GAXD01013558.1|	#N/A	#N/A	160	-33.04	Query: 3' tagGCGGCGTTGATGGAAGGGct 5'	Ref: 5' cagCGCCGCAGCCGTCTTCCCca 3'
261	mir-3049	gi|619306850|gb|GAXD01013772.1|	NP_001153852	gi|237874159|ref| |atp citrate lyase	154	-30.38	Query: 3' taGGCGGCGTTGATGGAAGGGCt 5'	Ref: 5' atTCGCCTCAA--ACCTTCCTGa 3'
262	mir-3049	gi|619306464|gb|GAXD01014158.1|	#N/A	#N/A	165	-30.72	Query: 3' taGGCGGCGTTGATGGAAGGGCt 5'	Ref: 5' taCCGCCTCATCTCCTTTCCCGc 3'
263	mir-3049	gi|619305966|gb|GAXD01014656.1|	XP_001662032	gi|157130856|ref| |mannose-1-phosphate guanyltransferase	163	-30.43	Query: 3' tagGCGGCGTT--GATGGAAGGGCt 5'	Ref: 5' ttaTGCCGCAAGGCATTCTTCCCGt 3'
264	mir-3049	gi|619305777|gb|GAXD01014845.1|	XP_969733	gi|91092518|ref| | nhl (ring finger b-box coiled coil) domain containing family member (nhl-3)	145	-30.29	Query: 3' taGGCGGCGT-TG-ATGGAAGGGct 5'	Ref: 5' gtCCGCC-CACGCGTGCCTTCCCtt 3'
265	mir-3049	gi|619304857|gb|GAXD01015765.1|	#N/A	#N/A	153	-33.63	Query: 3' taggcGGCGTTGA-------TGGAAGGGCt 5'	Ref: 5' atagtCCGCGACTGATCGGGACCTTCCCGg 3'
266	mir-3049	gi|619304857|gb|GAXD01015765.1|	#N/A	#N/A	153	-33.97	Query: 3' taggcGGCGTTGA-------TGGAAGGGCt 5'	Ref: 5' atagtCCGCGACTGATCGGGACCTTCCCGa 3'
267	mir-3049	gi|619304589|gb|GAXD01016033.1|	#N/A	#N/A	146	-31	Query: 3' tagGCGG-CGTTGATG-GAAGGGCt 5'	Ref: 5' cagCGCCTGCTCCTGCTCTTCCTGa 3'
268	mir-3049	gi|619304457|gb|GAXD01016165.1|	#N/A	#N/A	165	-31.28	Query: 3' taggCGGCGTTGATGGAAGGGCt 5'	Ref: 5' gcagGCCGGAGC-GCCTTCCCGc 3'
269	mir-3049	gi|619304124|gb|GAXD01016498.1|	XP_969407	gi|91083693|ref| | abnormal x	143	-30.42	Query: 3' taGGCGG-CGTTGA-TGGAAGGGCt 5'	Ref: 5' gtCTGCCTGTTCCTCGCCTTCCTGg 3'
270	mir-3049	gi|619302893|gb|GAXD01017729.1|	XP_003490910	gi|350416323|ref| | rab gtpase-activating protein 1-like isoform 1	141	-30.99	Query: 3' taggcGGCGTTGATG-GAAGGGct 5'	Ref: 5' tgggtCCGCCATGACACTTCCCcg 3'
271	mir-3049	gi|619302512|gb|GAXD01018110.1|	XP_001602677	gi|156544564|ref| | polypeptide n-acetylgalactosaminyltransferase 35a-like	173	-32.41	Query: 3' taggcGGCGT-TGATGGAAGGGCt 5'	Ref: 5' cttgcCCGCATAATACCTTCCCGt 3'
272	mir-3049	gi|619301479|gb|GAXD01019143.1|	AAZ94273	gi|73921486|gb| |cytochrome p450	143	-31.88	Query: 3' tagGCGGC-GTTGATGGAAGGGCt 5'	Ref: 5' caaCCCCGACAACTTCCTGCCCGa 3'
273	mir-3049	gi|619301366|gb|GAXD01019256.1|	WP_006022560	gi|492886308|ref|WP_006022560.1|hypothetical protein	170	-33.75	Query: 3' tagGCGGCGTTGATGGAAGGGCt 5'	Ref: 5' ttaCGCC-CGAGTGCCTTCCCGc 3'
274	mir-3049	gi|619300525|gb|GAXD01020097.1|	EFA02989	gi|189237322|ref| | thyroid hormone receptor interactor 12 isoform 1	164	-31.81	Query: 3' taGGCGGCGTTG-ATGGAAGGGCt 5'	Ref: 5' atCTGGTGCATCACACCTTCCCGt 3'
275	mir-3049	gi|619300523|gb|GAXD01020099.1|	EFA02989	gi|189237322|ref| | thyroid hormone receptor interactor 12 isoform 1	164	-31.81	Query: 3' taGGCGGCGTTG-ATGGAAGGGCt 5'	Ref: 5' atCTGGTGCATCACACCTTCCCGt 3'
276	mir-3049	gi|619300150|gb|GAXD01020472.1|	XP_003245794	gi|328715968|ref|XP_003245794.1|PREDICTED: hypothetical protein LOC100573637	141	-30.63	Query: 3' tagGCG-GCGTT--GATG-GAAGGGCt 5'	Ref: 5' cggCGCTCGCAGCCCGACGCTTTCCGg 3'
277	mir-3049	gi|619300150|gb|GAXD01020472.1|	XP_003245794	gi|328715968|ref|XP_003245794.1|PREDICTED: hypothetical protein LOC100573637	140	-31.9	Query: 3' taggcGGCGTTGATGGAAGGGCt 5'	Ref: 5' ggggaCTGCCGC-GCCTTCCTGg 3'
278	mir-3049	gi|619300134|gb|GAXD01020488.1|	#N/A	#N/A	144	-32.2	Query: 3' taGGCGGCGTTGATG-GAAGGGCt 5'	Ref: 5' tgCTGCCGCTGCTGCTCTCCCCGc 3'
279	mir-3049	gi|619300033|gb|GAXD01020589.1|	XP_003400463	gi|340724183|ref| | ptb domain-containing adapter protein ced-6-like	160	-30.08	Query: 3' taGGCGGCG-TTGATGGAAGGGCt 5'	Ref: 5' ctCCACCGCAAACCATTTTCCCGt 3'
280	mir-3049	gi|619299871|gb|GAXD01020751.1|	XP_003399080	gi|340721339|ref| | multidrug resistance-associated protein 4-like	145	-31	Query: 3' taggCGGCGTTGATGGAAGGGCt 5'	Ref: 5' ctgaGCCGC-GTGGCCTTCCTGa 3'
281	mir-3049	gi|619299871|gb|GAXD01020751.1|	XP_003399080	gi|340721339|ref| | multidrug resistance-associated protein 4-like	143	-33.6	Query: 3' taGGCGGCGTTGATGGAAGGGCt 5'	Ref: 5' ggCTGCTGCGGC-ACCTGCCCGt 3'
282	mir-3049	gi|619299742|gb|GAXD01020879.1|	XP_002422574	gi|242003002|ref| |gtp-binding nuclear protein	161	-31.42	Query: 3' taGGCGGCGTTGATGGAAGGGCt 5'	Ref: 5' caCCGTCCAGAGCGCCTTCCCGc 3'
283	mir-3049	gi|619299740|gb|GAXD01020881.1|	XP_001605608	gi|345485156|ref| | low quality protein: cubilin-like	164	-37.82	Query: 3' taGGCGGCGT--TGATGGAAGGGCt 5'	Ref: 5' atCCGCCGCGCCACCACCTTCCTGc 3'
284	mir-3049	gi|619299740|gb|GAXD01020881.1|	XP_001605608	gi|345485156|ref| | low quality protein: cubilin-like	147	-33.54	Query: 3' taGGCGGCGTTGATGGAAGGGCt 5'	Ref: 5' acCCGGC-CAGCTACCCTCCCGg 3'
285	mir-3049	gi|619299539|gb|GAXD01021082.1|	#N/A	#N/A	153	-33.97	Query: 3' taggcGGCGTTGA-------TGGAAGGGCt 5'	Ref: 5' -tagtCCGCGACTGATCGGGACCTTCCCGa 3'
286	mir-3049	gi|619299538|gb|GAXD01021083.1|	#N/A	#N/A	153	-33.97	Query: 3' taggcGGCGTTGA-------TGGAAGGGCt 5'	Ref: 5' -tagtCCGCGACTGATCGGGACCTTCCCGa 3'
287	mir-3049	gi|619299404|gb|GAXD01021217.1|	NP_001011592	gi|58585132|ref| |tetraspanin 6	140	-33.68	Query: 3' taGGCGGCGT-TGATGGAAGGGCt 5'	Ref: 5' gcCCGCCGCGCTCCGCCTTCTTGa 3'
288	mir-3049	gi|619299279|gb|GAXD01021342.1|	XP_001944347	gi|328711398|ref| | calpain-1 catalytic subunit-like	154	-31.66	Query: 3' taGGCG-GCG-TTGATG-GAAGGGCt 5'	Ref: 5' ctCCGCTCGCGAACAACATTTCCCGg 3'
289	mir-3049	gi|619299195|gb|GAXD01021426.1|	#N/A	#N/A	154	-31.17	Query: 3' taGGCG-GCGTTGATGGAAGGGct 5'	Ref: 5' ctTCGCTCGCAG-TACCTTCCCat 3'
290	mir-3049	gi|619299194|gb|GAXD01021427.1|	XP_005185257	gi|557771190|ref| | inactive pancreatic lipase-related protein 1-like isoform x2	154	-31.17	Query: 3' taGGCG-GCGTTGATGGAAGGGct 5'	Ref: 5' ctTCGCTCGCAG-TACCTTCCCat 3'
291	mir-3049	gi|619299193|gb|GAXD01021428.1|	XP_001960606	gi|194756684|ref| |gf11422	154	-31.17	Query: 3' taGGCG-GCGTTGATGGAAGGGct 5'	Ref: 5' ctTCGCTCGCAG-TACCTTCCCat 3'
292	mir-3049	gi|619299191|gb|GAXD01021430.1|	EFN73642	gi|307189194|gb| |pancreatic triacylglycerol lipase	154	-31.17	Query: 3' taGGCG-GCGTTGATGGAAGGGct 5'	Ref: 5' ctTCGCTCGCAG-TACCTTCCCat 3'
293	mir-3049	gi|619299190|gb|GAXD01021431.1|	ENN80262	gi|307197308|gb| |pancreatic lipase-related protein 2	154	-31.17	Query: 3' taGGCG-GCGTTGATGGAAGGGct 5'	Ref: 5' ctTCGCTCGCAG-TACCTTCCCat 3'
294	mir-3049	gi|619299095|gb|GAXD01021526.1|	XP_001944504	gi|328701837|ref| | facilitated trehalose transporter tret1-like	140	-30.8	Query: 3' taGGCGGCGTTGAT-GGAAGGGct 5'	Ref: 5' ccTCGCCGCGGCTGTTCTTCCTcc 3'
295	mir-3049	gi|619298968|gb|GAXD01021653.1|	XP_316706	gi|158296287|ref| |agap006670-pa	145	-30.02	Query: 3' tagGCGGCGTT--GA-TG--GAAGGGct 5'	Ref: 5' gcgCGCCGCAACGCTCACAGCTTCCCtg 3'
296	mir-3049	gi|619298967|gb|GAXD01021654.1|	XP_316706	gi|158296287|ref| |agap006670-pa	145	-30.02	Query: 3' tagGCGGCGTT--GA-TG--GAAGGGct 5'	Ref: 5' gcgCGCCGCAACGCTCACAGCTTCCCtg 3'
297	mir-3049	gi|619298916|gb|GAXD01021705.1|	#N/A	#N/A	163	-33.37	Query: 3' taGGC--GGCGTT--GATGGAAGGGCt 5'	Ref: 5' agCCGAACCGAAAGCCGACCTTCCCGa 3'
298	mir-3049	gi|619298735|gb|GAXD01021886.1|	#N/A	#N/A	155	-32.25	Query: 3' taGGCGGC-GTTGATG-GAAGGGct 5'	Ref: 5' gaCCGCCGACAATGACACTTCCCtg 3'
299	mir-3049	gi|619298454|gb|GAXD01022167.1|	XP_393286	gi|328792294|ref| | sodium bicarbonate cotransporter 3-like isoform 1	146	-31.27	Query: 3' tagGCGGCGTTGATGGAAGGGCt 5'	Ref: 5' tcaCGCC-CAAGTACGTTCCCGa 3'
300	mir-3049	gi|619298440|gb|GAXD01022181.1|	AFZ76982	gi|429142529|gb| |beta-n-acetylglucosaminidase	141	-33.26	Query: 3' tagGCGGCGTTGATGGAAGGGCt 5'	Ref: 5' tcgCGCCGCAGCT--CGTCCCGg 3'
301	mir-3049	gi|619298108|gb|GAXD01022513.1|	XP_003494907	gi|350427864|ref| | serine threonine-protein kinase smg1-like	145	-31.17	Query: 3' taGGCGGCGTTGATGGAA-GGGCt 5'	Ref: 5' ttTTGCCTCAATTATCTTGCCCGa 3'
302	mir-3049	gi|619298048|gb|GAXD01022573.1|	WP_002547602	gi|488486635|ref| |hydrolase	161	-30.7	Query: 3' taGGCGGCGTTGATGGAAGGGCt 5'	Ref: 5' gcCTGGCTCGGCTACCTTCCTGc 3'
303	mir-3049	gi|619298039|gb|GAXD01022582.1|	XP_001607077	gi|156543906|ref| | eukaryotic initiation factor 4a-iii-like	156	-32.17	Query: 3' taGGCGGCGTTG-ATGGAAGGGCt 5'	Ref: 5' atCCCCCGCAGCAGATCTTCTCGc 3'
304	mir-3049	gi|619298038|gb|GAXD01022583.1|	EFR24056	gi|118783118|ref| |agap003089-pa	156	-32.17	Query: 3' taGGCGGCGTTG-ATGGAAGGGCt 5'	Ref: 5' atCCCCCGCAGCAGATCTTCTCGc 3'
305	mir-3049	gi|619297916|gb|GAXD01022705.1|	XP_002428682	gi|242016117|ref| |	158	-30.36	Query: 3' taggCGGCGTT-GATGGAAGGGCt 5'	Ref: 5' tgaaGCCGAAAGTTACCTTTCCGa 3'
306	mir-3049	gi|619297907|gb|GAXD01022714.1|	XP_001952568	gi|290462133|gb| |trna 2-thiocytidine biosynthesis protein ttca	140	-31.33	Query: 3' taGGCGGCGT-TGATGGAAGGGct 5'	Ref: 5' agCTGCCGCATACAGTCTTCCTcg 3'
307	mir-3049	gi|619297760|gb|GAXD01022861.1|	EFA03011	gi|328791429|ref| | probable multidrug resistance-associated protein lethal 03659-like	160	-30.6	Query: 3' taGGCGGCGTTGA-TGGAAGGGCt 5'	Ref: 5' tcCTGTCGAAGCTCACCTTCCTGt 3'
308	mir-3049	gi|619297255|gb|GAXD01023366.1|	#N/A	#N/A	149	-32.91	Query: 3' taGGCGGCGTTGATGGAAGGGCt 5'	Ref: 5' ccCCGCCGCTAGTTCGTTCCCGg 3'
309	mir-3049	gi|619297073|gb|GAXD01023548.1|	XP_975602	gi|91081191|ref| | agap002284-pa	155	-31.73	Query: 3' taGGCGGCGTTGATGGAAGGGCt 5'	Ref: 5' ttCCGCTGCTGCTG-CTTCTCGg 3'
310	mir-3049	gi|619296281|gb|GAXD01023857.1|	NP_001037668	gi|112983082|ref| |cytosolic juvenile hormone binding protein 36 kda subunit	142	-32.07	Query: 3' taGGCGGCGTTGATGGAAGGGCt 5'	Ref: 5' aaTCGCCG--ATTACCGTCCCGg 3'
311	mir-3049	gi|619296151|gb|GAXD01023987.1|	XP_004924990	gi|512900843|ref| | gamma-glutamylcyclotransferase cg2811-like isoform x2	145	-31.13	Query: 3' taGGCGGCGTTGATGGAAGGGct 5'	Ref: 5' ctTTGCTGGAGCTACCTTTCCtg 3'
312	mir-3049	gi|619296146|gb|GAXD01023992.1|	XP_004922073	gi|512888352|ref| | methenyltetrahydrofolate synthase domain-containing	160	-32.11	Query: 3' taGGCGGC--GTTGATGGAAGGGCt 5'	Ref: 5' agCCGTCGGCTGAGGATCTTCCCGa 3'
313	mir-3049	gi|619296091|gb|GAXD01024047.1|	BAN21695	gi|501300898|dbj|BAN21695.1|conserved hypothetical protein, partial	175	-37.45	Query: 3' taGGCGG-CGTT--GATGGAAGGGCt 5'	Ref: 5' cgCCGCCGGCAAGCCCACCTTCCCGg 3'
314	mir-3049	gi|619296037|gb|GAXD01024101.1|	#N/A	#N/A	141	-31.21	Query: 3' taGGCGGCGTTGATGGAAGGGCt 5'	Ref: 5' caCCGCCGCGGAAAACTTCGCGc 3'
315	mir-3049	gi|619295894|gb|GAXD01024244.1|	XP_003700017	gi|242022659|ref| |protein fork	152	-30.45	Query: 3' taGGCGGCGTTGATG--GAAGGGCt 5'	Ref: 5' gaCCGCTGCTGCTCCTTCTTCTCGt 3'
316	mir-3049	gi|619295527|gb|GAXD01024611.1|	XP_002427726	gi|307169155|gb| |son protein	144	-30.3	Query: 3' taGGCGGCGTTGA--TGGAAGGGCt 5'	Ref: 5' ttCTGCTGCCACTAAACCTTTTCGa 3'
317	mir-3049	gi|619295318|gb|GAXD01024820.1|	ACE75395	gi|190702510|gb| |5	157	-30.48	Query: 3' taggCGGCGTTGATGGAAGGGCt 5'	Ref: 5' atggGCTGCAGC-ACCTTCTCGt 3'
318	mir-3049	gi|619295262|gb|GAXD01024876.1|	#N/A	#N/A	161	-40.84	Query: 3' taGGCGGCGTTGATGGAAGGGCt 5'	Ref: 5' tcTCGCCGCGGCTACTTTCCTGg 3'
319	mir-3049	gi|619295206|gb|GAXD01024932.1|	#N/A	#N/A	167	-31.28	Query: 3' tagGCGGCGTTGATG-GAAGGGCt 5'	Ref: 5' cggCGTCGTAGCAGCACTTCCCGc 3'
320	mir-3049	gi|619295179|gb|GAXD01024959.1|	AFN84025	gi|396082416|gb| |metal-dependent protease	166	-30.82	Query: 3' taGGCGGCGTTGATGGAAGGGCt 5'	Ref: 5' aaCCGTCTCA--TGCCTTCCCGt 3'
321	mir-3049	gi|619294943|gb|GAXD01025195.1|	XP_001603638	gi|345485119|ref| | lon protease mitochondrial-like	152	-34.83	Query: 3' taGGCG-GCGTTGATGGAAGGGCt 5'	Ref: 5' tgTCGCACGTAATTACCTTTCTGa 3'
322	mir-3049	gi|619294896|gb|GAXD01025242.1|	#N/A	#N/A	141	-30.38	Query: 3' taGGCGGCGTTGATGGAAGGGct 5'	Ref: 5' ttCTGCTGTCTCTACTTTCCCtg 3'
323	mir-3049	gi|619294895|gb|GAXD01025243.1|	#N/A	#N/A	141	-30.38	Query: 3' taGGCGGCGTTGATGGAAGGGct 5'	Ref: 5' ttCTGCTGTCTCTACTTTCCCtg 3'
324	mir-3049	gi|619294866|gb|GAXD01025272.1|	#N/A	#N/A	164	-30.56	Query: 3' taGGCGGCGTTGATG-GAAGGGCt 5'	Ref: 5' tcCAGCCCCTGCTGCACTTCCCGg 3'
325	mir-3049	gi|619294455|gb|GAXD01025683.1|	XP_002430547	gi|332017053|gb| |pumilio-like protein 2	142	-30.04	Query: 3' taGGCGGCGTTGATGGAAGGGCt 5'	Ref: 5' gtTCGCCGC--TTCGTTTCCCGg 3'
326	mir-3049	gi|619294362|gb|GAXD01025776.1|	XP_002431264	gi|242021664|ref| |monocarboxylate	159	-30.2	Query: 3' tagGCGGCGTTG-ATGGAAGGGCt 5'	Ref: 5' gcaCGTCGTATCGCCCCTTCCCGt 3'
327	mir-3049	gi|619294151|gb|GAXD01025987.1|	CDJ21009	gi|556517757|emb|CDJ21009.1|hypothetical protein EgrG_000335800	172	-32.77	Query: 3' taGGCGGC-GTTGATGGAAGGGCt 5'	Ref: 5' ggCTGACGCCAGCCACCTTCCCGa 3'
328	mir-3049	gi|619294150|gb|GAXD01025988.1|	CDJ21009	gi|556517757|emb|CDJ21009.1|hypothetical protein EgrG_000335800	172	-32.77	Query: 3' taGGCGGC-GTTGATGGAAGGGCt 5'	Ref: 5' ggCTGACGCCAGCCACCTTCCCGa 3'
329	mir-3049	gi|619293876|gb|GAXD01026262.1|	XP_002423763	gi|242005829|ref| |major royal jelly protein 4	163	-30.08	Query: 3' taGGCGGCGTTGATGGAAGGGCt 5'	Ref: 5' ccCCGCCTGGAC-CCCTTCCCGt 3'
330	mir-3049	gi|619293599|gb|GAXD01026539.1|	#N/A	#N/A	156	-31.38	Query: 3' taGGCGGC-GTTGATGGAAGGGct 5'	Ref: 5' gcCCGCTGCCCATTGCCTTCCCtt 3'
331	mir-3049	gi|619293489|gb|GAXD01026649.1|	#N/A	#N/A	144	-35.4	Query: 3' taGGCGGCGTTG-ATGGAAG-GGCt 5'	Ref: 5' ctCTGCCGTGACATGCCTTCGCCGa 3'
332	mir-3049	gi|619293303|gb|GAXD01026835.1|	#N/A	#N/A	159	-30.15	Query: 3' taGGCGGCGTTGATGGAAGGGCt 5'	Ref: 5' gtCCG-AGCATGTCCCTTCCCGg 3'
333	mir-3049	gi|619293017|gb|GAXD01027121.1|	#N/A	#N/A	148	-35.73	Query: 3' tagGCGGCGTTGATGGAAG-GGCt 5'	Ref: 5' tggCGCCGCCGCTGCCTTCACCGc 3'
334	mir-3049	gi|619292955|gb|GAXD01027183.1|	#N/A	#N/A	157	-30.66	Query: 3' taggcGGCG-TTGATGGAAGGGCt 5'	Ref: 5' catgtCCGTGGGTTGTCTTCCCGa 3'
335	mir-3049	gi|619292917|gb|GAXD01027221.1|	WP_002713041	gi|488800635|ref| | transferase	153	-31.48	Query: 3' taGGCGGCGTTGATGGAAGGGCt 5'	Ref: 5' agCCGCCGTACAGAACTTCCTGa 3'
336	mir-3049	gi|619292593|gb|GAXD01027545.1|	#N/A	#N/A	159	-30.15	Query: 3' taGGC-GGCGTTGATG-GAAGGGCt 5'	Ref: 5' tcCCGTCCGTAGGTCTGCTTCCCGt 3'
337	mir-3049	gi|619292545|gb|GAXD01027593.1|	#N/A	#N/A	158	-30.45	Query: 3' taGGCGGCGTTGATGGAAGGGCt 5'	Ref: 5' gcCCGCTGC--CGGGCTTCCCGa 3'
338	mir-3049	gi|619291724|gb|GAXD01028414.1|	#N/A	#N/A	161	-32.08	Query: 3' taGGCGGCGTTGATGGAAGGGct 5'	Ref: 5' tgTCGCCCCATCTGCCTTCCCtg 3'
339	mir-3049	gi|619291549|gb|GAXD01028589.1|	XP_003707524	gi|383864113|ref| | transcription factor hnf-4 homolog	156	-32.55	Query: 3' taGGCGG-CGTTGATGGAAGGGCt 5'	Ref: 5' gaCCGCCAACAGCAGCCTTTCCGt 3'
340	mir-3049	gi|619291343|gb|GAXD01028795.1|	#N/A	#N/A	150	-30.35	Query: 3' taGGCGG--CGTTGATGGAAGGGct 5'	Ref: 5' caTCGCCATGCAG-TACCTTCCCag 3'
341	mir-3049	gi|619291065|gb|GAXD01029073.1|	#N/A	#N/A	151	-30.61	Query: 3' taGGCGGCGTTGATGGAAGGGCt 5'	Ref: 5' gcTCCTCGCAGCTG-CTTTCCGa 3'
342	mir-3049	gi|619291050|gb|GAXD01029088.1|	#N/A	#N/A	164	-31.91	Query: 3' taggCGGCGTTGATGGAAGGGCt 5'	Ref: 5' ctaaGTCGCGAC--CCTTCCCGa 3'
343	mir-3049	gi|619290278|gb|GAXD01029860.1|	#N/A	#N/A	161	-30.2	Query: 3' taGGCGGCGTTGATGGAAGGGCt 5'	Ref: 5' ctCCTCTGC-GCT-CCTTCCCGt 3'
344	mir-3049	gi|619290174|gb|GAXD01029964.1|	#N/A	#N/A	148	-31.01	Query: 3' taGGCGGCGTTGATG--GAAGGGCt 5'	Ref: 5' cgTCCCCGTAATGACCTTTTCCCGt 3'
345	mir-3049	gi|619290139|gb|GAXD01029999.1|	#N/A	#N/A	156	-32.65	Query: 3' taGGC-GGCGTTGATGGAAGGGCt 5'	Ref: 5' gtCCGTCTGC-AC-GTCTTCCCGa 3'
346	mir-3049	gi|619289427|gb|GAXD01030711.1|	#N/A	#N/A	155	-31.54	Query: 3' tagGCGGCGTTGATG-GAAGGGCt 5'	Ref: 5' agaCGTCGTCACTGCACTTCCTGg 3'
347	mir-124b	gi|619313814|gb|GAXD01006935.1|	#N/A	#N/A	161	-30.36	Query: 3' atcgtaaGTGG-CGCACGGAAt 5'	Ref: 5' acggcggCACCTGCGTGCCTTg 3'
348	mir-124b	gi|619307459|gb|GAXD01013163.1|	#N/A	#N/A	143	-31.82	Query: 3' atCGTAAGTGGCGCACGGAAt 5'	Ref: 5' ggGCATTCATCGCGTGTGTTa 3'
349	mir-124b	gi|619299675|gb|GAXD01020946.1|	XP_972068	gi|189237255|ref| | agap003656-pa	178	-31.04	Query: 3' atCGTAAGTGG-CGCACGGAAt 5'	Ref: 5' atGCATTCACCAGGGTGCCTTg 3'
350	mir-92a	gi|619318905|gb|GAXD01001844.1|	XP_971669	gi|189234306|ref| | protein disulfide isomerase	143	-31.03	Query: 3' gtTCCGGCC-----CTGCTCACGTTAt 5'	Ref: 5' ccAGGTTGGTGACAGGCGGGTGCAGTg 3'
351	mir-92a	gi|619318098|gb|GAXD01002651.1|	#N/A	#N/A	147	-30	Query: 3' gtTCCGGCC-CTGCTCACGTTat 5'	Ref: 5' cgAGGGCGGCTTCGAGTGCAAcg 3'
352	mir-92a	gi|619317024|gb|GAXD01003725.1|	XP_002012441	gi|195136217|ref| |gi14154	151	-30.56	Query: 3' gtTCCGGCCCTGC-TCACGTTat 5'	Ref: 5' caAGAACGGGGCGCAGTGCAAgg 3'
353	mir-92a	gi|619314446|gb|GAXD01006303.1|	ESO86449	gi|556097797|gb|ESO86449.1|hypothetical protein LOTGIDRAFT_235472	163	-37.01	Query: 3' gtTCCGGCCCT--GCTCACGTTAt 5'	Ref: 5' agAGGCCGGGAGTGGAGTGCAGTg 3'
354	mir-92a	gi|619313654|gb|GAXD01007095.1|	#N/A	#N/A	164	-32.48	Query: 3' gtTCCGGCCCTGCTCACGTTat 5'	Ref: 5' atAGGCCGGGGCTGGTGCAAcg 3'
355	mir-92a	gi|619307280|gb|GAXD01013342.1|	#N/A	#N/A	141	-32.44	Query: 3' gttCCGGCCC-T-GCTCACGTTat 5'	Ref: 5' gccGGCCGGGTACCGAGTGCGAcg 3'
356	mir-92a	gi|619304536|gb|GAXD01016086.1|	ADP88998	gi|311302295|gb| |chymotrypsin	160	-32.64	Query: 3' gtTCCGGCCCTGCTCACGTTAt 5'	Ref: 5' aaGGGCCAGGGCGCGTGCAGTg 3'
357	mir-92a	gi|619302191|gb|GAXD01018431.1|	BAN21253	gi|501297934|dbj| |vacuolar protein sorting	151	-30.05	Query: 3' gtTCCGGCCC--TGCTCACGTTat 5'	Ref: 5' tgAGGTTGGGAAAAGAGTGCAAca 3'
358	mir-92a	gi|619298942|gb|GAXD01021679.1|	#N/A	#N/A	142	-32.7	Query: 3' gtTCCGGCCCTGCTCACGTTat 5'	Ref: 5' caAGGTCGGGAT-AGTGCGAag 3'
359	mir-92a	gi|619295303|gb|GAXD01024835.1|	#N/A	#N/A	151	-31.84	Query: 3' gttcCGGCC-CTGCTCACGTTAt 5'	Ref: 5' gcgcGCCGGTGACG-GTGCAGTg 3'
360	mir-92a	gi|619295302|gb|GAXD01024836.1|	#N/A	#N/A	151	-31.84	Query: 3' gttcCGGCC-CTGCTCACGTTAt 5'	Ref: 5' gcgcGCCGGTGACG-GTGCAGTg 3'
361	mir-92a	gi|619294568|gb|GAXD01025570.1|	EFN75236	gi|307191798|gb| |amyloid protein-binding protein 2	150	-35	Query: 3' gtTCCGGCCCTGCTCACGTTat 5'	Ref: 5' ggAGGCCGGGAC-AGTGCGAga 3'
362	mir-92a	gi|619294348|gb|GAXD01025790.1|	#N/A	#N/A	142	-33.27	Query: 3' gtTCCG-GCCC-TGCTCACGTTat 5'	Ref: 5' acGGGCGCGGGCACGAGTGCGAag 3'
363	mir-92a	gi|619292505|gb|GAXD01027633.1|	#N/A	#N/A	143	-31.18	Query: 3' gtTCCGGCCCTGC-TCACGTTAt 5'	Ref: 5' ggGGGCCGTGGCGTAGTGTAGTg 3'
364	mir-2796	gi|619319579|gb|GAXD01001170.1|	#N/A	#N/A	170	-30.04	Query: 3' cgtTCATCAAAGGCGGCCGGa 5'	Ref: 5' gtcACTGGGTTCCGCCGGCCt 3'
365	mir-2796	gi|619299699|gb|GAXD01020922.1|	#N/A	#N/A	150	-30.32	Query: 3' cgttcatcaaaGGCGGCCGGa 5'	Ref: 5' gcacgggagccCCGCCGGCCt 3'
366	mir-2796	gi|619299666|gb|GAXD01020955.1|	#N/A	#N/A	166	-30.89	Query: 3' cgttcaTC-AAAGGCGGCCGGa 5'	Ref: 5' gctttgAGATTTCCGCCGGCCt 3'
367	mir-2796	gi|619299664|gb|GAXD01020957.1|	#N/A	#N/A	166	-30.89	Query: 3' cgttcaTC-AAAGGCGGCCGGa 5'	Ref: 5' gctttgAGATTTCCGCCGGCCt 3'
368	mir-2796	gi|619299660|gb|GAXD01020961.1|	#N/A	#N/A	166	-30.89	Query: 3' cgttcaTC-AAAGGCGGCCGGa 5'	Ref: 5' gctttgAGATTTCCGCCGGCCt 3'
369	mir-2796	gi|619297941|gb|GAXD01022680.1|	EFX86378	gi|321475415|gb|EFX86378.1|hypothetical protein DAPPUDRAFT_313219	159	-32.32	Query: 3' cgTTCATCAAAGGCGGCCGGa 5'	Ref: 5' tcAGGTAGT---CGCCGGCCt 3'
370	mir-2796	gi|619296147|gb|GAXD01023991.1|	#N/A	#N/A	153	-30.65	Query: 3' cgtTCATCAA--AGGCGGCCGGa 5'	Ref: 5' aacAGTAGTTAACCCGCCGGCTt 3'
371	mir-2796	gi|619295983|gb|GAXD01024155.1|	BAE80729	gi|383854344|ref| | luciferin 4-monooxygenase-like	150	-30.05	Query: 3' cgttcaTCAAAG-GCGGCCGGa 5'	Ref: 5' ccggcgAGTGACTCGCCGGCCa 3'
372	mir-2796	gi|619294169|gb|GAXD01025969.1|	XP_004929648	gi|512920501|ref| | gram domain-containing protein 1b-like	150	-30.42	Query: 3' cgttcatcaaaGGCGGCCGGa 5'	Ref: 5' gggccggggggCCGCCGGCCt 3'
373	mir-2796	gi|619289633|gb|GAXD01030505.1|	#N/A	#N/A	146	-30.07	Query: 3' cgTTCATCAAAG-GCGGCCGGa 5'	Ref: 5' gtACGTAGTTTCTCGTTGGCCt 3'
374	mir-279	gi|619302250|gb|GAXD01018372.1|	#N/A	#N/A	144	-30.05	Query: 3' acCTACTCACACCTAGATCAGt 5'	Ref: 5' agGGTGGAAGTGGAACTAGTCa 3'
375	mir-100	gi|619314239|gb|GAXD01006510.1|	XP_001947282	gi|328723550|ref| | serine threonine-protein kinase tousled-like 1-like	162	-30.24	Query: 3' tgTGTTC-A-AGCC---TAGATGCCCAa 5'	Ref: 5' tcATAAGCTGTTGGATCATCTACGGGTt 3'
376	mir-100	gi|619296247|gb|GAXD01023891.1|	#N/A	#N/A	150	-32.57	Query: 3' tgTGTTCAAGCCTAGATGCCCaa 5'	Ref: 5' gcACAGG--GGGATCTACGGGat 3'
377	mir-1175	gi|619311930|gb|GAXD01008819.1|	XP_972543	gi|189240095|ref| | split ends cg18497-pa	163	-30.15	Query: 3' aaTTC-AACCT-CCT-CAACTTAGAGt 5'	Ref: 5' agAAGATTGGGTGGAGGTTGAGTCTCg 3'
378	mir-92b-1	gi|619320367|gb|GAXD01000382.1|	#N/A	#N/A	146	-32.06	Query: 3' agTCCG-GCCCTGCC--CACGTTaa 5'	Ref: 5' gcAGGCGAGGGATGGGAGTGCAAca 3'
379	mir-92b-1	gi|619319257|gb|GAXD01001492.1|	#N/A	#N/A	146	-32.06	Query: 3' agTCCG-GCCCTGCC--CACGTTaa 5'	Ref: 5' gcAGGCGAGGGATGGGAGTGCAAca 3'
380	mir-92b-1	gi|619318905|gb|GAXD01001844.1|	XP_971669	gi|189234306|ref| | protein disulfide isomerase	147	-35.27	Query: 3' agTCCGGCC-----CTGCCCACGTTAa 5'	Ref: 5' ccAGGTTGGTGACAGGCGGGTGCAGTg 3'
381	mir-92b-1	gi|619314446|gb|GAXD01006303.1|	ESO86449	gi|556097797|gb|ESO86449.1|hypothetical protein LOTGIDRAFT_235472	162	-35.79	Query: 3' agTCCGGCCCT-GCC-CACGTTAa 5'	Ref: 5' agAGGCCGGGAGTGGAGTGCAGTg 3'
382	mir-92b-1	gi|619313654|gb|GAXD01007095.1|	#N/A	#N/A	168	-36.7	Query: 3' agTCCGGCCCTGCCCACGTTaa 5'	Ref: 5' atAGGCCGGGGCTGGTGCAAcg 3'
383	mir-92b-1	gi|619313027|gb|GAXD01007722.1|	AFD93368	gi|380690599|gb| | partial	148	-30.58	Query: 3' agtccGGCCCTGCC---CACGTTAa 5'	Ref: 5' tataaCTGGGACGGGCAGTGCGATt 3'
384	mir-92b-1	gi|619309200|gb|GAXD01011422.1|	#N/A	#N/A	147	-32.85	Query: 3' agTCC-GGCCCTGCCCACGTTAa 5'	Ref: 5' tcAGGACAGGGATGGGTGCTATa 3'
385	mir-92b-1	gi|619306723|gb|GAXD01013899.1|	#N/A	#N/A	149	-34.76	Query: 3' agtCCGGCCCTGCCCACGTTAa 5'	Ref: 5' gctGGCCGGGA-GGGCGCAATt 3'
386	mir-92b-1	gi|619306707|gb|GAXD01013915.1|	#N/A	#N/A	146	-31.76	Query: 3' agtCCGGCCCTGC-CCACGTTAa 5'	Ref: 5' accGGCCGGGCCGAGGTGCACTa 3'
387	mir-92b-1	gi|619305555|gb|GAXD01015067.1|	#N/A	#N/A	140	-31.01	Query: 3' agTCCGGCCCTGCCCACGTTAa 5'	Ref: 5' ctAGGCGAGGGAGGGTGCGGTg 3'
388	mir-92b-1	gi|619304152|gb|GAXD01016470.1|	#N/A	#N/A	150	-31.28	Query: 3' agTCC-GGCCCTG--CCCACGTTAa 5'	Ref: 5' agAGGATCGGGTCCGGGGTGCGATt 3'
389	mir-92b-1	gi|619300135|gb|GAXD01020487.1|	#N/A	#N/A	143	-31.17	Query: 3' agTCCGGCCCTGCC---CACGTTAa 5'	Ref: 5' gcGGGGTGGGGTGGGGTGTGTAATg 3'
390	mir-92b-1	gi|619297381|gb|GAXD01023240.1|	XP_003705052	gi|383859135|ref| | lim and sh3 domain protein lasp-like	145	-30.94	Query: 3' agtcCGGCCCTG-CCCACGTTAa 5'	Ref: 5' attcGTCAGGCCGGGGTGCAGTg 3'
391	mir-92b-1	gi|619295303|gb|GAXD01024835.1|	#N/A	#N/A	151	-31.34	Query: 3' agtcCGGCC-CTGCCCACGTTAa 5'	Ref: 5' gcgcGCCGGTGAC-GGTGCAGTg 3'
392	mir-92b-1	gi|619295302|gb|GAXD01024836.1|	#N/A	#N/A	151	-31.34	Query: 3' agtcCGGCC-CTGCCCACGTTAa 5'	Ref: 5' gcgcGCCGGTGAC-GGTGCAGTg 3'
393	mir-92b-1	gi|619294931|gb|GAXD01025207.1|	AGM32410	gi|506968133|gb| |ubiquinone biosynthesis protein	143	-30.77	Query: 3' agTCCGGCCCTG--CCCACGTTAa 5'	Ref: 5' gcAGGGTGGAGTGGGGGTGCAGTg 3'
394	mir-92b-1	gi|619294568|gb|GAXD01025570.1|	EFN75236	gi|307191798|gb| |amyloid protein-binding protein 2	142	-31.75	Query: 3' agTCCGGCCCTGCCCACGTTaa 5'	Ref: 5' ggAGGCCGGGAC-AGTGCGAga 3'
395	mir-92b-1	gi|619293233|gb|GAXD01026905.1|	#N/A	#N/A	141	-35.73	Query: 3' agtCCG-GCCC-TGCCCACGTTaa 5'	Ref: 5' cacGGCACGGGCACGGGTGCAGgt 3'
396	mir-92b-1	gi|619292210|gb|GAXD01027928.1|	#N/A	#N/A	144	-30.78	Query: 3' agTCCGGCCCTGCCCACGTTaa 5'	Ref: 5' ggAGGCTGGCGTGGGTGCGAgg 3'
397	mir-92b-1	gi|619291181|gb|GAXD01028957.1|	#N/A	#N/A	148	-30.24	Query: 3' agtCCGGC-CCTG-CC-CACGTTAa 5'	Ref: 5' ttcGGTCGTGGACAGGTGTGCGATg 3'
398	mir-92b-1	gi|619291174|gb|GAXD01028964.1|	#N/A	#N/A	146	-30.43	Query: 3' agTCCGGCCCTGCCCACGTTaa 5'	Ref: 5' atAGG-AGGGGGGGGTGCAAac 3'
399	mir-92b-1	gi|619291157|gb|GAXD01028981.1|	XP_002428938	gi|242016910|ref| |sodium potassium-transporting atpase subunit beta-	141	-30.13	Query: 3' agtccggCCCTG-CC-CACGTTAa 5'	Ref: 5' caggaaaGGGACAGGTGTGCGATg 3'
400	mir-275	gi|619320199|gb|GAXD01000550.1|	ACV50414	gi|257219513|gb| |endo-beta- -glucanase	146	-33.09	Query: 3' gcGCG-CGAT-GAAGTC--CATGGACt 5'	Ref: 5' cgCGCAGCTAGATTCGGGTGTATCTGa 3'
401	mir-275	gi|619319556|gb|GAXD01001193.1|	XP_003246347	gi|328717959|ref| | spry domain-containing socs box protein 1-like	181	-33.76	Query: 3' gcGCGCGATGAAGTCCATGGACt 5'	Ref: 5' gaCGCGCTACTCCTCGTACCTGg 3'
402	mir-275	gi|619319549|gb|GAXD01001200.1|	EGI61705	gi|332021331|gb| |rho gtpase-activating protein 21	169	-32.16	Query: 3' gcGCGCGATGAAG-T-CCATGGACt 5'	Ref: 5' ttTGCGCT-CTTCTACGGTACCTGa 3'
403	mir-275	gi|619319037|gb|GAXD01001712.1|	XP_004929854	gi|91080069|ref| | hla-b associated transcript 3	146	-30.81	Query: 3' gcgcGCGATGAAGTC-----CATGGACt 5'	Ref: 5' tgtaTGTTACTTCAGGAGCAGTGCCTGa 3'
404	mir-275	gi|619318358|gb|GAXD01002391.1|	XP_001603520	gi|345479861|ref|XP_001603520.2|PREDICTED: hypothetical protein LOC100119802	150	-30.97	Query: 3' gcGCGCG-ATGAAGTCCATGGACt 5'	Ref: 5' gaTGCGCGTCCTTT-GGTGCCTGt 3'
405	mir-275	gi|619316977|gb|GAXD01003772.1|	BAM20572	gi|389615167|dbj| |pnuts partial	162	-35.59	Query: 3' gcGCG-CGATGAAGTCCATGGACt 5'	Ref: 5' taTGCAGCTAC-TCAGGTGCCTGa 3'
406	mir-275	gi|619314145|gb|GAXD01006604.1|	BAN20862	gi|501295375|dbj| |adenylate kinase 3	158	-32.51	Query: 3' gcGCGCGATGAAGTC--CATGGACt 5'	Ref: 5' ggCGTGCT-CTTCAGAAGTACTTGg 3'
407	mir-275	gi|619309946|gb|GAXD01010676.1|	XP_001809722	gi|189240992|ref| | muscle-specific protein 300 cg33715-pd	170	-35.24	Query: 3' gcGCG-CGATGAAGTCCATGGACt 5'	Ref: 5' gtCGCAGC-GCTCCAGGTACCTGg 3'
408	mir-275	gi|619309943|gb|GAXD01010679.1|	XP_001809722	gi|189240992|ref| | muscle-specific protein 300 cg33715-pd	170	-35.24	Query: 3' gcGCG-CGATGAAGTCCATGGACt 5'	Ref: 5' gtCGCAGC-GCTCCAGGTACCTGg 3'
409	mir-275	gi|619309941|gb|GAXD01010681.1|	XP_001809722	gi|189240992|ref| | muscle-specific protein 300 cg33715-pd	170	-35.24	Query: 3' gcGCG-CGATGAAGTCCATGGACt 5'	Ref: 5' gtCGCAGC-GCTCCAGGTACCTGg 3'
410	mir-275	gi|619309502|gb|GAXD01011120.1|	XP_967669	gi|91084661|ref| | protein phosphatase 2c	141	-30.07	Query: 3' gcGCGCGATGAAGTCCATGGACt 5'	Ref: 5' tgCTCGCTCTTTAGGGGACCTGt 3'
411	mir-275	gi|619306159|gb|GAXD01014463.1|	XP_002429045	gi|242017130|ref| |tyrosine-protein phosphatase non-receptor	148	-32.45	Query: 3' gcGCGCGATGAAGTC-CA-TGGACt 5'	Ref: 5' ttCGCGCTTTTTCAGTGTGACCTGg 3'
412	mir-275	gi|619306158|gb|GAXD01014464.1|	XP_002429045	gi|242017130|ref| |tyrosine-protein phosphatase non-receptor	148	-32.45	Query: 3' gcGCGCGATGAAGTC-CA-TGGACt 5'	Ref: 5' ttCGCGCTTTTTCAGTGTGACCTGg 3'
413	mir-275	gi|619304256|gb|GAXD01016366.1|	#N/A	#N/A	143	-32.61	Query: 3' gcGCGCGATGA-AGTC--CATGGACt 5'	Ref: 5' cgCGCGCTGTTATCAGTTGTGTCTGc 3'
414	mir-275	gi|619303623|gb|GAXD01016999.1|	#N/A	#N/A	153	-30.14	Query: 3' gcGCGCGATGAAGTCCATGGACt 5'	Ref: 5' agTGCGTTGCCTCAGGTACATGc 3'
415	mir-275	gi|619299932|gb|GAXD01020690.1|	XP_001962999	gi|194761564|ref| |gf14155	144	-30.37	Query: 3' gcGCGCGA---TGAAGTCCATGGACt 5'	Ref: 5' agCGCACTGTCGCTGGAGGTGCCTGg 3'
416	mir-275	gi|619299540|gb|GAXD01021081.1|	XP_001603520	gi|345479861|ref|XP_001603520.2|PREDICTED: hypothetical protein LOC100119802	150	-30.97	Query: 3' gcGCGCG-ATGAAGTCCATGGACt 5'	Ref: 5' gaTGCGCGTCCTTT-GGTGCCTGt 3'
417	mir-275	gi|619297777|gb|GAXD01022844.1|	XP_003423804	gi|345478768|ref|XP_003423804.1|PREDICTED: hypothetical protein LOC100678417 isoform 1	153	-31.18	Query: 3' gcgcGCGATGAAGTCCATGGACt 5'	Ref: 5' tggcCGCTAC-CCGGGTACTTGa 3'
418	mir-275	gi|619295785|gb|GAXD01024353.1|	AEE62409	gi|318102074|ref| |acyl- -binding protein	158	-30.81	Query: 3' gcGCGCGA-TGAAGT-C--CATGGACt 5'	Ref: 5' agCGCGCTCACTTCATGCCGTACTTGt 3'
419	mir-275	gi|619295416|gb|GAXD01024722.1|	ESN92828	gi|542239858|ref| | zinc finger bed domain-containing protein 1-like	163	-30.15	Query: 3' gcgcgcgATGAAG--TCCATGGACt 5'	Ref: 5' atgcttgTACTTCGTGGGTACCTGa 3'
420	mir-275	gi|619294477|gb|GAXD01025661.1|	ACV50414	gi|257219513|gb| |endo-beta- -glucanase	146	-33.09	Query: 3' gcGCG-CGAT-GAAGTC--CATGGACt 5'	Ref: 5' cgCGCAGCTAGATTCGGGTGTATCTGa 3'
421	mir-275	gi|619294469|gb|GAXD01025669.1|	#N/A	#N/A	146	-33.09	Query: 3' gcGCG-CGAT-GAAGTC--CATGGACt 5'	Ref: 5' cgCGCAGCTAGATTCGGGTGTATCTGa 3'
422	mir-275	gi|619294154|gb|GAXD01025984.1|	#N/A	#N/A	141	-33.34	Query: 3' gcGCGCGATGAAGTCCATGGACt 5'	Ref: 5' tgCGCGC-GCTT-AGGTGTCTGt 3'
423	mir-275	gi|619289402|gb|GAXD01030736.1|	#N/A	#N/A	150	-30.12	Query: 3' gcgCGCGATGAAGTCCATGGACt 5'	Ref: 5' agaGCGC-GCTTGCGGTGCCTGc 3'
424	mir-275	gi|619289387|gb|GAXD01030751.1|	#N/A	#N/A	159	-36.73	Query: 3' gcGC-GCGATGAAGT-CCATGGACt 5'	Ref: 5' ggCGCCGCTACTTGGTGGTGCCTGg 3'
425	mir-2b	gi|619320735|gb|GAXD01000014.1|	#N/A	#N/A	196	-38.82	Query: 3' tcGAGTAGTTTCGACCGACACTAt 5'	Ref: 5' aaCTC-TCAAAGCTGGCTGTGATa 3'
426	mir-2b	gi|619320734|gb|GAXD01000015.1|	#N/A	#N/A	196	-38.82	Query: 3' tcGAGTAGTTTCGACCGACACTAt 5'	Ref: 5' aaCTC-TCAAAGCTGGCTGTGATa 3'
427	mir-2b	gi|619320174|gb|GAXD01000575.1|	XP_003390496	gi|340383985|ref|XP_003390496.1|PREDICTED: hypothetical protein LOC100636472	156	-34.11	Query: 3' tcGAGTAGTTTCGACCGAC-ACTAt 5'	Ref: 5' gcCTCATCAGAGC-GGCTGCTGATa 3'
428	mir-2b	gi|619319600|gb|GAXD01001149.1|	#N/A	#N/A	143	-30.3	Query: 3' tcGAGTAGT-TTCGACCGACACTat 5'	Ref: 5' agCTCGTCGCCCGC-GGCTGTGAcg 3'
429	mir-2b	gi|619317420|gb|GAXD01003329.1|	#N/A	#N/A	182	-31.19	Query: 3' tcGAGTAGTTTCGACCGACACTAt 5'	Ref: 5' acCTGATTATTGCTGGCTGTGATa 3'
430	mir-2b	gi|619306280|gb|GAXD01014342.1|	#N/A	#N/A	196	-38.82	Query: 3' tcGAGTAGTTTCGACCGACACTAt 5'	Ref: 5' aaCTC-TCAAAGCTGGCTGTGATa 3'
431	mir-2b	gi|619298818|gb|GAXD01021803.1|	#N/A	#N/A	165	-31.02	Query: 3' tcGAGTAGTTTC---GACCGACACTat 5'	Ref: 5' caCTCATCATAGTGACTGGCTGTGAgg 3'
432	mir-2b	gi|619298817|gb|GAXD01021804.1|	#N/A	#N/A	165	-31.02	Query: 3' tcGAGTAGTTTC---GACCGACACTat 5'	Ref: 5' caCTCATCATAGTGACTGGCTGTGAgg 3'
433	mir-2b	gi|619298565|gb|GAXD01022056.1|	XP_002424856	gi|242008111|ref| |coatomer subunit beta	169	-31.26	Query: 3' tcGAG-TAGTTTCGACCGACACTat 5'	Ref: 5' caCTCTATCAGAGCGGGCTGTGAgc 3'
434	mir-2b	gi|619294793|gb|GAXD01025345.1|	XP_003494002	gi|350425071|ref| | solute carrier family 25 member 42-like isoform 1	157	-30.5	Query: 3' tcGAGTA-GTTTCGACCGACACTat 5'	Ref: 5' agCTCGTGCAAGAATGGCTGTGAca 3'
435	mir-2c	gi|619320735|gb|GAXD01000014.1|	#N/A	#N/A	191	-38.55	Query: 3' tgAGTAGTTTCGACCGACACTAt 5'	Ref: 5' acTC-TCAAAGCTGGCTGTGATa 3'
436	mir-2c	gi|619320734|gb|GAXD01000015.1|	#N/A	#N/A	191	-38.55	Query: 3' tgAGTAGTTTCGACCGACACTAt 5'	Ref: 5' acTC-TCAAAGCTGGCTGTGATa 3'
437	mir-2c	gi|619320174|gb|GAXD01000575.1|	XP_003390496	gi|340383985|ref|XP_003390496.1|PREDICTED: hypothetical protein LOC100636472	151	-33.84	Query: 3' tgAGTAGTTTCGACCGAC-ACTAt 5'	Ref: 5' ccTCATCAGAGC-GGCTGCTGATa 3'
438	mir-2c	gi|619317420|gb|GAXD01003329.1|	#N/A	#N/A	177	-30.92	Query: 3' tgAGTAGTTTCGACCGACACTAt 5'	Ref: 5' ccTGATTATTGCTGGCTGTGATa 3'
439	mir-2c	gi|619306280|gb|GAXD01014342.1|	#N/A	#N/A	191	-38.55	Query: 3' tgAGTAGTTTCGACCGACACTAt 5'	Ref: 5' acTC-TCAAAGCTGGCTGTGATa 3'
440	mir-2c	gi|619298818|gb|GAXD01021803.1|	#N/A	#N/A	160	-30.75	Query: 3' tgAGTAGTTTC---GACCGACACTat 5'	Ref: 5' acTCATCATAGTGACTGGCTGTGAgg 3'
441	mir-2c	gi|619298817|gb|GAXD01021804.1|	#N/A	#N/A	160	-30.75	Query: 3' tgAGTAGTTTC---GACCGACACTat 5'	Ref: 5' acTCATCATAGTGACTGGCTGTGAgg 3'
442	mir-14	gi|619319719|gb|GAXD01001030.1|	#N/A	#N/A	149	-30.45	Query: 3' atCCTCTCTCTTTTTCTGACt 5'	Ref: 5' aaGGGGAG-GGGGGAGACTGa 3'
443	mir-14	gi|619318835|gb|GAXD01001914.1|	#N/A	#N/A	170	-31.7	Query: 3' atcCTCTCTCTTTTTCTGACt 5'	Ref: 5' agaGAGAGAGAGAGAGACTGt 3'
444	mir-14	gi|619317768|gb|GAXD01002981.1|	XP_001814901	gi|189239425|ref| | toutatis	166	-31.9	Query: 3' atcCTCTCTCTTTTTCTGACt 5'	Ref: 5' aaaGGGAGAGGAAGAGACTGg 3'
445	mir-14	gi|619317525|gb|GAXD01003224.1|	#N/A	#N/A	159	-31.54	Query: 3' atCCTCTCTCTTTTTCTGACt 5'	Ref: 5' gaGGAGAGAGAGAAAGACAGg 3'
446	mir-14	gi|619308143|gb|GAXD01012479.1|	#N/A	#N/A	167	-34.54	Query: 3' atCCTCTCTCTTTTTCTGACt 5'	Ref: 5' aaGGGGGGAGGAAAGGACTGg 3'
447	mir-14	gi|619308142|gb|GAXD01012480.1|	#N/A	#N/A	167	-34.54	Query: 3' atCCTCTCTCTTTTTCTGACt 5'	Ref: 5' aaGGGGGGAGGAAAGGACTGg 3'
448	mir-14	gi|619304150|gb|GAXD01016472.1|	#N/A	#N/A	161	-32.35	Query: 3' atCCTCTCTCTTTTTCTGACt 5'	Ref: 5' aaGGAGAGAG-AGGAGACTGg 3'
449	mir-14	gi|619302979|gb|GAXD01017643.1|	#N/A	#N/A	154	-30.72	Query: 3' atCCT-CTCTCTTTTTCTGACt 5'	Ref: 5' tgGGAGGGGAGGGGAAGGCTGa 3'
450	mir-14	gi|619297089|gb|GAXD01023532.1|	#N/A	#N/A	143	-31.68	Query: 3' atCCTCTCTCTTTTTCTGACt 5'	Ref: 5' agGGAGAGAGGAAGAGACGGa 3'
451	mir-14	gi|619295355|gb|GAXD01024783.1|	#N/A	#N/A	159	-31.07	Query: 3' atCCTCTCTCTTTTTCTGAct 5'	Ref: 5' aaGGAGAGAGAAAAGGACTtt 3'
452	mir-14	gi|619290071|gb|GAXD01030067.1|	#N/A	#N/A	162	-30.43	Query: 3' atCCTCTCTCT------TTTTCTGACt 5'	Ref: 5' agGGAGAGAGAGGCCGTGAAAGACTGg 3'
453	mir-279b	gi|619293638|gb|GAXD01026500.1|	XP_003397288	gi|340717641|ref|XP_003397288.1|PREDICTED: hypothetical protein LOC100643205	162	-31.66	Query: 3' ccCTGCTCATAAAGCTAGATCAGt 5'	Ref: 5' ggGACGA-CA-TCCGGTCTAGTCa 3'
454	mir-67	gi|619319232|gb|GAXD01001517.1|	XP_003488149	gi|350407651|ref| | spectrin beta brain 4-like	172	-32.39	Query: 3' agtTGA-GTGAGTTCCTCCAACAct 5'	Ref: 5' tttGCTGCACTCAAGGAGGTTGTca 3'
455	mir-67	gi|619319181|gb|GAXD01001568.1|	#N/A	#N/A	157	-30.09	Query: 3' agTTGAGTGAGT---TCCTCCAACACt 5'	Ref: 5' acAGCTCGTCCACGTGGTGGGTTGTGa 3'
456	mir-67	gi|619317955|gb|GAXD01002794.1|	XP_973312	gi|91089945|ref| | eukaryotic translation initiation factor theta subunit	144	-32.25	Query: 3' agTTGAG-TGAGTTCCT-CCAACACt 5'	Ref: 5' ccGACCCGACTCAGGGAGGGTGGTGa 3'
457	mir-67	gi|619317839|gb|GAXD01002910.1|	XP_003426423	gi|345490651|ref| | low quality protein: phosphatidylinositol 4-kinase beta	169	-31.44	Query: 3' agTTGAGTGAG-TTCCTCCAACACt 5'	Ref: 5' tcGGCTCCCTCTGAGAGGGTTGTGa 3'
458	mir-67	gi|619314631|gb|GAXD01006118.1|	XP_001607270	gi|156544263|ref| | 60s ribosomal protein l11-like	188	-30.25	Query: 3' agTTGAGTGAGTTCCTCCAACACt 5'	Ref: 5' caAACTCACT-AAAGAGGTTGTGg 3'
459	mir-67	gi|619313221|gb|GAXD01007528.1|	XP_003488149	gi|350407651|ref| | spectrin beta brain 4-like	172	-32.39	Query: 3' agtTGA-GTGAGTTCCTCCAACAct 5'	Ref: 5' tttGCTGCACTCAAGGAGGTTGTca 3'
460	mir-67	gi|619313220|gb|GAXD01007529.1|	XP_003703682	gi|383856370|ref| | spectrin beta brain 4-like	172	-32.39	Query: 3' agtTGA-GTGAGTTCCTCCAACAct 5'	Ref: 5' tttGCTGCACTCAAGGAGGTTGTca 3'
461	mir-67	gi|619313218|gb|GAXD01007531.1|	XP_003488149	gi|350407651|ref| | spectrin beta brain 4-like	172	-32.39	Query: 3' agtTGA-GTGAGTTCCTCCAACAct 5'	Ref: 5' tttGCTGCACTCAAGGAGGTTGTca 3'
462	mir-67	gi|619313217|gb|GAXD01007532.1|	XP_003488149	gi|350407651|ref| | spectrin beta brain 4-like	172	-32.39	Query: 3' agtTGA-GTGAGTTCCTCCAACAct 5'	Ref: 5' tttGCTGCACTCAAGGAGGTTGTca 3'
463	mir-67	gi|619313215|gb|GAXD01007534.1|	XP_003488149	gi|350407651|ref| | spectrin beta brain 4-like	172	-32.39	Query: 3' agtTGA-GTGAGTTCCTCCAACAct 5'	Ref: 5' tttGCTGCACTCAAGGAGGTTGTca 3'
464	mir-67	gi|619313214|gb|GAXD01007535.1|	XP_396777	gi|328777761|ref| | spectrin beta chain	172	-32.39	Query: 3' agtTGA-GTGAGTTCCTCCAACAct 5'	Ref: 5' tttGCTGCACTCAAGGAGGTTGTca 3'
465	mir-67	gi|619311147|gb|GAXD01009602.1|	#N/A	#N/A	181	-30.2	Query: 3' agTTGAGTGAGT--TCCTCCAACACt 5'	Ref: 5' aaAATTTAGTCATCAGGAGGTTGTGa 3'
466	mir-67	gi|619301661|gb|GAXD01018961.1|	#N/A	#N/A	166	-33.32	Query: 3' agttgaGTGAGTTCCTCCAACAct 5'	Ref: 5' gtcgtgCGCTCAAGGAGGTTGTca 3'
467	mir-67	gi|619299565|gb|GAXD01021056.1|	#N/A	#N/A	177	-32.39	Query: 3' agTTGAGTGAGT--TCCTCCAACACt 5'	Ref: 5' acACCACACTCACCAGGGGGTTGTGg 3'
468	mir-67	gi|619299366|gb|GAXD01021255.1|	XP_002429639	gi|242018348|ref| |phosphatidylinositol 4-	169	-31.44	Query: 3' agTTGAGTGAG-TTCCTCCAACACt 5'	Ref: 5' tcGGCTCCCTCTGAGAGGGTTGTGa 3'
469	mir-67	gi|619297778|gb|GAXD01022843.1|	#N/A	#N/A	148	-31.05	Query: 3' agTTGAGT-GAGTTCCT-----CCAACACt 5'	Ref: 5' tcGGTTCATCGCGAGGGCGCATGGTTGTGa 3'
470	mir-2-1	gi|619320735|gb|GAXD01000014.1|	#N/A	#N/A	191	-38.82	Query: 3' cgAGTAGTTTCGACCGACACTAt 5'	Ref: 5' acTC-TCAAAGCTGGCTGTGATa 3'
471	mir-2-1	gi|619320734|gb|GAXD01000015.1|	#N/A	#N/A	191	-38.82	Query: 3' cgAGTAGTTTCGACCGACACTAt 5'	Ref: 5' acTC-TCAAAGCTGGCTGTGATa 3'
472	mir-2-1	gi|619320174|gb|GAXD01000575.1|	XP_003390496	gi|340383985|ref|XP_003390496.1|PREDICTED: hypothetical protein LOC100636472	151	-34.11	Query: 3' cgAGTAGTTTCGACCGAC-ACTAt 5'	Ref: 5' ccTCATCAGAGC-GGCTGCTGATa 3'
473	mir-2-1	gi|619317420|gb|GAXD01003329.1|	#N/A	#N/A	177	-31.19	Query: 3' cgAGTAGTTTCGACCGACACTAt 5'	Ref: 5' ccTGATTATTGCTGGCTGTGATa 3'
474	mir-2-1	gi|619306280|gb|GAXD01014342.1|	#N/A	#N/A	191	-38.82	Query: 3' cgAGTAGTTTCGACCGACACTAt 5'	Ref: 5' acTC-TCAAAGCTGGCTGTGATa 3'
475	mir-2-1	gi|619298818|gb|GAXD01021803.1|	#N/A	#N/A	160	-31.02	Query: 3' cgAGTAGTTTC---GACCGACACTat 5'	Ref: 5' acTCATCATAGTGACTGGCTGTGAgg 3'
476	mir-2-1	gi|619298817|gb|GAXD01021804.1|	#N/A	#N/A	160	-31.02	Query: 3' cgAGTAGTTTC---GACCGACACTat 5'	Ref: 5' acTCATCATAGTGACTGGCTGTGAgg 3'
477	mir-100	gi|619296247|gb|GAXD01023891.1|	#N/A	#N/A	145	-32.57	Query: 3' gtgttcaagCCTAGATGCCCaa 5'	Ref: 5' cgcacagggGGATCTACGGGat 3'
478	mir-263a	gi|619320132|gb|GAXD01000617.1|	XP_001946845	gi|189237894|ref| | nucleolar protein c7b	144	-30.58	Query: 3' gggcacttaagaAGGTCACGGTAa 5'	Ref: 5' ggctacctgtgaTCCAGTGTCATt 3'
479	mir-263a	gi|619320101|gb|GAXD01000648.1|	BAN21195	gi|501297629|dbj| |signal peptide peptidase	175	-30.49	Query: 3' gggcaCTTAAGAAGGTCACGGTAa 5'	Ref: 5' ggctgGAGTTTTTCGGGTGCCATt 3'
480	mir-263a	gi|619319723|gb|GAXD01001026.1|	XP_002430535	gi|242020183|ref| |nucleolar protein	144	-30.58	Query: 3' gggcacttaagaAGGTCACGGTAa 5'	Ref: 5' ggctacctgtgaTCCAGTGTCATt 3'
481	mir-263a	gi|619319064|gb|GAXD01001685.1|	#N/A	#N/A	168	-30.19	Query: 3' ggGCACTTAAGAAGGTCACGGTAa 5'	Ref: 5' ctCGTGTCTTC-TACGGTGCCATt 3'
482	mir-263a	gi|619316221|gb|GAXD01004528.1|	#N/A	#N/A	148	-30.49	Query: 3' ggGCACTTA--AGA--AGGTCACGGTaa 5'	Ref: 5' acCGTGAATACTCTAAGTCGGTGCCA-- 3'
483	mir-263a	gi|619312939|gb|GAXD01007810.1|	XP_001604038	gi|156541546|ref| | atp synthase subunit mitochondrial-like	144	-30.96	Query: 3' ggGCACTTAAGAAGGTCACGGTaa 5'	Ref: 5' ccCG-GAAGCAGTCCAGTGCCAgc 3'
484	mir-263a	gi|619304965|gb|GAXD01015657.1|	XP_001600867	gi|156541248|ref| | minor histocompatibility antigen h13-like	175	-30.49	Query: 3' gggcaCTTAAGAAGGTCACGGTAa 5'	Ref: 5' ggctgGAGTTTTTCGGGTGCCATt 3'
485	mir-263a	gi|619304288|gb|GAXD01016334.1|	#N/A	#N/A	154	-34.22	Query: 3' ggGCACTTAAGAAGGTCACGGTaa 5'	Ref: 5' ccCGCGAATTCTGCTAGTGCCGac 3'
486	mir-263a	gi|619320101|gb|GAXD01000648.1|	BAN21195	gi|501297629|dbj| |signal peptide peptidase	175	-30.39	Query: 3' ggcaCTTAAGAAGGTCACGGTAa 5'	Ref: 5' gctgGAGTTTTTCGGGTGCCATt 3'
487	mir-263a	gi|619304965|gb|GAXD01015657.1|	XP_001600867	gi|156541248|ref| | minor histocompatibility antigen h13-like	175	-30.39	Query: 3' ggcaCTTAAGAAGGTCACGGTAa 5'	Ref: 5' gctgGAGTTTTTCGGGTGCCATt 3'
488	mir-263a	gi|619304288|gb|GAXD01016334.1|	#N/A	#N/A	149	-30.7	Query: 3' ggCACTTAAGAAGGTCACGGTaa 5'	Ref: 5' ccGCGAATTCTGCTAGTGCCGac 3'
489	mir-87	gi|619320343|gb|GAXD01000406.1|	XP_002425139	gi|242008699|ref| |rac protein kinase drac-	178	-31.05	Query: 3' gtGTGGAC-TTTGAAACGAGTg 5'	Ref: 5' ttCACCTGTCAACTTTGCTCAc 3'
490	mir-2944b	gi|619296024|gb|GAXD01024114.1|	#N/A	#N/A	162	-31.08	Query: 3' agTCCATTGATGACGACACTAt 5'	Ref: 5' cgAGGT-GCTGCTGCTGTGGTg 3'
491	mir-1175	gi|619315487|gb|GAXD01005262.1|	EFZ12337	gi|322785693|gb|EFZ12337.1|hypothetical protein SINV_03137	160	-31.17	Query: 3' gcTACTCTGGTGATGAGGTGAa 5'	Ref: 5' cgAGGGGGCCACCACTCCATTt 3'
492	mir-1175	gi|619315216|gb|GAXD01005533.1|	EFN75236	gi|307191798|gb| |amyloid protein-binding protein 2	168	-32.17	Query: 3' gcTACTCTGGTGATGAGGTGAa 5'	Ref: 5' ccGTGAGACCCCTGCTTCACTt 3'
493	mir-1175	gi|619311730|gb|GAXD01009019.1|	EGI58734	gi|383851201|ref| | xyloside xylosyltransferase 1-like	148	-30.83	Query: 3' gcTACTCTGGTGATGAGGT-GAa 5'	Ref: 5' tgATGAGACCATGGCTCCAGCTa 3'
494	mir-1175	gi|619307107|gb|GAXD01013515.1|	#N/A	#N/A	154	-30.71	Query: 3' gctaCTCTGGTGATGAGGTGaa 5'	Ref: 5' gcgaGAGACTTCTGCTCCACca 3'
495	mir-1175	gi|619304285|gb|GAXD01016337.1|	#N/A	#N/A	142	-30.51	Query: 3' gcTACT-CTGGTG-ATGAGGTGAa 5'	Ref: 5' tgGTGGTGACCACGTACTCCTCTt 3'
496	mir-1175	gi|619295371|gb|GAXD01024767.1|	#N/A	#N/A	163	-31.13	Query: 3' gcTACTCTG-----GTGATGAGGTGAa 5'	Ref: 5' gcGTGAGACTGGCTTACTGCTCCACTc 3'
497	mir-13b	gi|619320735|gb|GAXD01000014.1|	#N/A	#N/A	179	-30.62	Query: 3' tgAGCAGTTTTTACCGACACTAt 5'	Ref: 5' acTC-TCAAAGCTGGCTGTGATa 3'
498	mir-13b	gi|619320734|gb|GAXD01000015.1|	#N/A	#N/A	179	-30.62	Query: 3' tgAGCAGTTTTTACCGACACTAt 5'	Ref: 5' acTC-TCAAAGCTGGCTGTGATa 3'
499	mir-13b	gi|619306280|gb|GAXD01014342.1|	#N/A	#N/A	179	-30.62	Query: 3' tgAGCAGTTTTTACCGACACTAt 5'	Ref: 5' acTC-TCAAAGCTGGCTGTGATa 3'
500	mir-13b	gi|619294793|gb|GAXD01025345.1|	XP_003494002	gi|350425071|ref| | solute carrier family 25 member 42-like isoform 1	172	-33.81	Query: 3' tgAGCA-GTTTTTACCGACACTat 5'	Ref: 5' gcTCGTGCAAGAATGGCTGTGAca 3'
501	mir-3791	gi|619320738|gb|GAXD01000011.1|	AFW97644	gi|414073172|gb| |vitellogenin	154	-33.59	Query: 3' acCTACTT-AGGATGGGCCACt 5'	Ref: 5' tgGATGGGCTTCTGCTCGGTGg 3'
502	mir-3791	gi|619317846|gb|GAXD01002903.1|	XP_004518736	gi|498929872|ref| | mitochondrial import inner membrane translocase subunit tim14-like	152	-30.17	Query: 3' acCTACT-TAGGATGGGCCACt 5'	Ref: 5' ggGAGGGTGTCC-GCCCGGTGg 3'
503	mir-3791	gi|619317824|gb|GAXD01002925.1|	EFX70109	gi|189238842|ref| | fusilli cg8205-pd	154	-31.14	Query: 3' acCTACTTAGGA-TGGGCCACt 5'	Ref: 5' tgGGTGCCACCTGGCCCGGTGg 3'
504	mir-3791	gi|619312131|gb|GAXD01008618.1|	WP_003734154	gi|327381108|gb| | conserved protein	167	-30.73	Query: 3' acCTACTTAGGATGGGCCACt 5'	Ref: 5' ggGCTGACGCCTGCCCGGTGc 3'
505	mir-3791	gi|619308979|gb|GAXD01011643.1|	#N/A	#N/A	162	-33.78	Query: 3' acCTACTTAG--GATGGGCCACt 5'	Ref: 5' ggGGTGAATCAGCTACCTGGTGt 3'
506	mir-3791	gi|619302521|gb|GAXD01018101.1|	EFX70109	gi|321459051|gb|EFX70109.1|hypothetical protein DAPPUDRAFT_202511	154	-31.14	Query: 3' acCTACTTAGGA-TGGGCCACt 5'	Ref: 5' tgGGTGCCACCTGGCCCGGTGg 3'
507	mir-3791	gi|619302520|gb|GAXD01018102.1|	XP_001946855	gi|328716236|ref| | rna-binding protein fusilli-like	154	-31.14	Query: 3' acCTACTTAGGA-TGGGCCACt 5'	Ref: 5' tgGGTGCCACCTGGCCCGGTGg 3'
508	mir-3791	gi|619298409|gb|GAXD01022212.1|	#N/A	#N/A	142	-33.36	Query: 3' acCTACTTAGGAT-GGGCCACt 5'	Ref: 5' tgGGTGGTGCCTGCCCTGGTGg 3'
509	mir-3791	gi|619295433|gb|GAXD01024705.1|	EFZ21818	gi|322801056|gb|EFZ21818.1|hypothetical protein SINV_14438	141	-32.75	Query: 3' acCTACTT-AGGAT-GGGCCACt 5'	Ref: 5' cgGATGGACTCCTACTCTGGTGg 3'
510	mir-3791	gi|619293464|gb|GAXD01026674.1|	#N/A	#N/A	142	-30.89	Query: 3' acCTACTTAG-GATGGGCCACt 5'	Ref: 5' tgGATGAGCCGGAATCCGGTGa 3'
511	mir-34	gi|619320391|gb|GAXD01000358.1|	XP_002425003	gi|383847895|ref| | spry domain-containing protein 7-like	147	-30.81	Query: 3' gtTGGTCGATTGGT-GTGACGGt 5'	Ref: 5' tcACTAGCTGACTACTACTGTCa 3'
512	mir-34	gi|619320218|gb|GAXD01000531.1|	XP_971849	gi|189235987|ref| | bmkettin	154	-31.84	Query: 3' gtTGGTCGATTGGTGTGACGGt 5'	Ref: 5' aaACCAGCT-CTCGCATTGCCa 3'
513	mir-34	gi|619319592|gb|GAXD01001157.1|	#N/A	#N/A	159	-33.15	Query: 3' gtTGGTCGATTGG--TGTGACGGt 5'	Ref: 5' cgACCAACTGACCAAACGCTGCCa 3'
514	mir-34	gi|619318167|gb|GAXD01002582.1|	ADX60045	gi|323387792|gb| |r2 protein	151	-30.74	Query: 3' gtTGGTCGA--TTGGTGTGACGGt 5'	Ref: 5' tcACCAGCTTCAACCGCACTTCCg 3'
515	mir-34	gi|619318151|gb|GAXD01002598.1|	EFN84208	gi|307206128|gb|EFN84208.1|hypothetical protein EAI_09996	159	-33.15	Query: 3' gtTGGTCGATTGG--TGTGACGGt 5'	Ref: 5' cgACCAACTGACCAAACGCTGCCa 3'
516	mir-34	gi|619317995|gb|GAXD01002754.1|	XP_006132513	gi|558205547|ref| | regulator of telomere elongation helicase 1 isoform x4	151	-31.13	Query: 3' gtTGGTCGATTGGT-GTGACGGt 5'	Ref: 5' aaGCCAGCTGTGCACCGCTGCCg 3'
517	mir-34	gi|619316099|gb|GAXD01004650.1|	#N/A	#N/A	154	-30.41	Query: 3' gttgGTCGATTGGTGTGACGgt 5'	Ref: 5' gcggCGACTAGCCACACTGCgc 3'
518	mir-34	gi|619315825|gb|GAXD01004924.1|	XP_001605059	gi|345479260|ref| | fatty acid synthase-like isoform 1	155	-35.99	Query: 3' gtTGGTCG--ATTGGTGTGACGGt 5'	Ref: 5' cgACCAGTCACAGCCACGCTGCCa 3'
519	mir-34	gi|619314953|gb|GAXD01005796.1|	#N/A	#N/A	154	-30.41	Query: 3' gttgGTCGATTGGTGTGACGgt 5'	Ref: 5' gcggCGACTAGCCACACTGCgc 3'
520	mir-34	gi|619314516|gb|GAXD01006233.1|	EGI70209	gi|332030521|gb| |delta-aminolevulinic acid dehydratase	151	-31.01	Query: 3' gtTGGTCGATTGG--TGTGACGGt 5'	Ref: 5' caGCCGGCTTATCAAACACTGTCa 3'
521	mir-34	gi|619314335|gb|GAXD01006414.1|	XP_006132513	gi|558205547|ref| | regulator of telomere elongation helicase 1 isoform x4	151	-31.13	Query: 3' gtTGGTCGATTGGT-GTGACGGt 5'	Ref: 5' aaGCCAGCTGTGCACCGCTGCCg 3'
522	mir-34	gi|619312996|gb|GAXD01007753.1|	XP_002430077	gi|242019255|ref| |40s ribosomal protein	146	-30.55	Query: 3' gttGGTCGAT---TGGTGTGACGGt 5'	Ref: 5' cacTCAGCTGGTCGCTACGCTGCCa 3'
523	mir-34	gi|619311659|gb|GAXD01009090.1|	#N/A	#N/A	174	-33.74	Query: 3' gtTGGTCGATTGGTGTGACGGt 5'	Ref: 5' aaACCAGC-CATCACACTGCCg 3'
524	mir-34	gi|619311229|gb|GAXD01009520.1|	#N/A	#N/A	154	-30.04	Query: 3' gtTGGTCGATTGGTGTGACGGt 5'	Ref: 5' caACTAG-GAATCACACTGCTa 3'
525	mir-34	gi|619307607|gb|GAXD01013015.1|	#N/A	#N/A	156	-30.43	Query: 3' gtTGGTCGATTGGTGTGACGGt 5'	Ref: 5' tcACCAGCT-ACC-CACTGTCa 3'
526	mir-34	gi|619305429|gb|GAXD01015193.1|	#N/A	#N/A	162	-32.51	Query: 3' gtTGGT-CGATTGG-TGTGACGGt 5'	Ref: 5' acGCCACGCTAACCGACATTGCCg 3'
527	mir-34	gi|619303420|gb|GAXD01017202.1|	#N/A	#N/A	159	-33.15	Query: 3' gtTGGTCGATTGG--TGTGACGGt 5'	Ref: 5' cgACCAACTGACCAAACGCTGCCa 3'
528	mir-34	gi|619299891|gb|GAXD01020731.1|	#N/A	#N/A	169	-32.08	Query: 3' gttGGTC---GATTGG-TGTGACGGt 5'	Ref: 5' tgtCCAGCTCCTAACCAACACTGCCa 3'
529	mir-34	gi|619299167|gb|GAXD01021454.1|	XP_966556	gi|91084031|ref| | wd40 protein	162	-30.74	Query: 3' gttgGTCGATTGGTGTGACGGt 5'	Ref: 5' cttgCGGCTGATCACACTGCTc 3'
530	mir-34	gi|619298734|gb|GAXD01021887.1|	#N/A	#N/A	169	-32	Query: 3' gtTGG--TCGATTGGTGTGACGGt 5'	Ref: 5' gaACCAGAGCT-GCCACACTGCCt 3'
531	mir-34	gi|619298338|gb|GAXD01022283.1|	XP_002425003	gi|383847895|ref| | spry domain-containing protein 7-like	147	-30.81	Query: 3' gtTGGTCGATTGGT-GTGACGGt 5'	Ref: 5' tcACTAGCTGACTACTACTGTCa 3'
532	mir-34	gi|619298271|gb|GAXD01022350.1|	#N/A	#N/A	144	-30.87	Query: 3' gtTGGTCGATTGGTGTGACGGt 5'	Ref: 5' taGCCAGC-GGCC-CACTGTCa 3'
533	mir-34	gi|619298081|gb|GAXD01022540.1|	XP_003426924	gi|345492777|ref| | aldehyde dimeric nadp-preferring-like isoform 3	163	-32.94	Query: 3' gtTG-GTCGATTGGTGTGACGGt 5'	Ref: 5' cgACATGGCTAACTACGCTGCCa 3'
534	mir-34	gi|619298079|gb|GAXD01022542.1|	XP_001843954	gi|158292606|ref| |agap005124-pa	163	-32.94	Query: 3' gtTG-GTCGATTGGTGTGACGGt 5'	Ref: 5' cgACATGGCTAACTACGCTGCCa 3'
535	mir-34	gi|619298078|gb|GAXD01022543.1|	XP_003426923	gi|345492775|ref| | aldehyde dimeric nadp-preferring-like isoform 2	163	-32.94	Query: 3' gtTG-GTCGATTGGTGTGACGGt 5'	Ref: 5' cgACATGGCTAACTACGCTGCCa 3'
536	mir-34	gi|619298077|gb|GAXD01022544.1|	XP_003426923	gi|345492775|ref| | aldehyde dimeric nadp-preferring-like isoform 2	163	-32.94	Query: 3' gtTG-GTCGATTGGTGTGACGGt 5'	Ref: 5' cgACATGGCTAACTACGCTGCCa 3'
537	mir-34	gi|619297437|gb|GAXD01023184.1|	#N/A	#N/A	153	-30.67	Query: 3' gtTGGTCGA-TTGGTGTGACGGt 5'	Ref: 5' agACC-GCTCGGCCACGCTGCCc 3'
538	mir-34	gi|619297045|gb|GAXD01023576.1|	#N/A	#N/A	147	-30.54	Query: 3' gtTGGTCGATTGGT-----GTGACGGt 5'	Ref: 5' gtACCAGCAAGCCACATCTTACTGCCa 3'
539	mir-34	gi|619296298|gb|GAXD01023840.1|	#N/A	#N/A	156	-30.56	Query: 3' gtTGGTCGATTGGTGTGACGGt 5'	Ref: 5' caGCCAGCCCTCACCACTGCCa 3'
540	mir-34	gi|619289736|gb|GAXD01030402.1|	#N/A	#N/A	151	-30.67	Query: 3' gtTGGTCGATTGGT--GTGACGGt 5'	Ref: 5' agACCAGGGGACCACTTACTGCCa 3'
541	mir-34	gi|619289669|gb|GAXD01030469.1|	#N/A	#N/A	153	-30.05	Query: 3' gtTGGTCGATTGGTGTGACGGt 5'	Ref: 5' ggGCCAGCT--TCACGCTGCCc 3'
542	mir-133a	gi|619320203|gb|GAXD01000546.1|	WP_017813111	gi|516423713|ref| |endoglucanase	159	-32.18	Query: 3' tgtCGACCAACTGCCCCTGGTt 5'	Ref: 5' cgtGCTGTCTGATGGGGGCCAg 3'
543	mir-133a	gi|619320202|gb|GAXD01000547.1|	WP_017813111	gi|516423713|ref| |endoglucanase	159	-32.18	Query: 3' tgtCGACCAACTGCCCCTGGTt 5'	Ref: 5' cgtGCTGTCTGATGGGGGCCAg 3'
544	mir-133a	gi|619320117|gb|GAXD01000632.1|	EFN69863	gi|307182739|gb| |probable peroxisomal acyl-coenzyme a oxidase 1	148	-31.98	Query: 3' tgTCGACCAACTGCCCCTGGTt 5'	Ref: 5' ccGGCTGGCCTGTGGGGGCCAt 3'
545	mir-133a	gi|619319445|gb|GAXD01001304.1|	BAG14261	gi|170321833|dbj| |41 kda zymogen	151	-33.93	Query: 3' tgTCGACCA--ACTGCCCCTGGtt 5'	Ref: 5' ccAGCCGGTGGCGACGGGGACCtt 3'
546	mir-133a	gi|619318695|gb|GAXD01002054.1|	XP_003707957	gi|383864984|ref| | dynein heavy cytoplasmic-like isoform 1	142	-30.47	Query: 3' tgTCGACCA----ACTGC-CCCTGGTt 5'	Ref: 5' tcGGCTGGTAATGTGAAGAGGGACCGt 3'
547	mir-133a	gi|619317599|gb|GAXD01003150.1|	XP_003245794	gi|328715968|ref|XP_003245794.1|PREDICTED: hypothetical protein LOC100573637	164	-32.34	Query: 3' tgTCGACCAACTGCCCCTGGTt 5'	Ref: 5' cgAGCTGGTGGGCTGGGACCGg 3'
548	mir-133a	gi|619317264|gb|GAXD01003485.1|	#N/A	#N/A	150	-32.61	Query: 3' tgtCGAC-CAACTGCCCCTGGTt 5'	Ref: 5' cctGGTGAGATGGCGGGGACCGc 3'
549	mir-133a	gi|619315709|gb|GAXD01005040.1|	XP_973321	gi|91078330|ref| | 15 kda selenoprotein	148	-30.76	Query: 3' tgTCGACCAACTGCCCCTGGTt 5'	Ref: 5' gcAGTTTGATGACGGGGTCCAg 3'
550	mir-133a	gi|619315586|gb|GAXD01005163.1|	#N/A	#N/A	152	-32.79	Query: 3' tgtcGAC-CA-ACTGCCCCTGGTt 5'	Ref: 5' tactCTGTGTGTGGCGGGGACCGg 3'
551	mir-133a	gi|619313009|gb|GAXD01007740.1|	#N/A	#N/A	143	-32.89	Query: 3' tgtCGACCAACTGCCCCTGGtt 5'	Ref: 5' tttGCTGGCAGACGGGGGCCtt 3'
552	mir-133a	gi|619312222|gb|GAXD01008527.1|	#N/A	#N/A	170	-43.32	Query: 3' tgTCGACCAACTGCCCCTGGTt 5'	Ref: 5' ccAGCTGG-TGACGGGGACCGa 3'
553	mir-133a	gi|619311122|gb|GAXD01009627.1|	XP_005091152	gi|524868705|ref|XP_005091152.1|PREDICTED: uncharacterized protein LOC101862476	153	-30.19	Query: 3' tgtCGAC-CAAC-TGCCCCTGGTt 5'	Ref: 5' gttGCTGACTTGCACGGGGGCCAg 3'
554	mir-133a	gi|619310597|gb|GAXD01010129.1|	#N/A	#N/A	141	-34.56	Query: 3' tgTCGACCAACT--GCCCCTGGTt 5'	Ref: 5' acAG-TGGTTGAAGCGGGGATCGa 3'
555	mir-133a	gi|619310097|gb|GAXD01010547.1|	#N/A	#N/A	148	-31.12	Query: 3' tgTCGACCAACTG-CCCCTGGTt 5'	Ref: 5' ttAGCTGG--GGCAGGGGATCAg 3'
556	mir-133a	gi|619304852|gb|GAXD01015770.1|	#N/A	#N/A	142	-35.35	Query: 3' tgTCGACCAACTGCCCCTGGtt 5'	Ref: 5' gcAGCTGG-TGGTGGGGATCtt 3'
557	mir-133a	gi|619303065|gb|GAXD01017557.1|	#N/A	#N/A	162	-30.81	Query: 3' tgTCGACCA--ACTG-CCCCTGGTt 5'	Ref: 5' gtAGCTGGTGCAGACAAGGGACCAt 3'
558	mir-133a	gi|619300331|gb|GAXD01020291.1|	XP_002425888	gi|242010263|ref| |serine threonine-protein phosphatase 2a 56 kda regulatory subunit delta	140	-32.87	Query: 3' tgTCGACCAACTGCCCCTGGTt 5'	Ref: 5' acAGCTTGTTGATGGGCACCGg 3'
559	mir-133a	gi|619300330|gb|GAXD01020292.1|	XP_002425888	gi|242010263|ref| |serine threonine-protein phosphatase 2a 56 kda regulatory subunit delta	140	-32.87	Query: 3' tgTCGACCAACTGCCCCTGGTt 5'	Ref: 5' acAGCTTGTTGATGGGCACCGg 3'
560	mir-133a	gi|619300150|gb|GAXD01020472.1|	XP_003245794	gi|328715968|ref|XP_003245794.1|PREDICTED: hypothetical protein LOC100573637	164	-32.34	Query: 3' tgTCGACCAACTGCCCCTGGTt 5'	Ref: 5' cgAGCTGGTGGGCTGGGACCGg 3'
561	mir-133a	gi|619299768|gb|GAXD01020853.1|	XP_003703256	gi|383855516|ref| | heat shock protein beta-1-like isoform 2	150	-31.3	Query: 3' tgTCGACCAACTGCCCCTGGTt 5'	Ref: 5' tcAG-TGGGCGATGGGGATCAt 3'
562	mir-133a	gi|619299037|gb|GAXD01021584.1|	#N/A	#N/A	154	-30.43	Query: 3' tgTCGACCAACTGCCCCTGGTt 5'	Ref: 5' caAGGT-GCTGACGGGGACCGt 3'
563	mir-133a	gi|619299036|gb|GAXD01021585.1|	XP_003527950	gi|356518567|ref|XP_003527950.1|PREDICTED: uncharacterized protein LOC100793437	154	-30.43	Query: 3' tgTCGACCAACTGCCCCTGGTt 5'	Ref: 5' caAGGT-GCTGACGGGGACCGt 3'
564	mir-133a	gi|619299035|gb|GAXD01021586.1|	#N/A	#N/A	154	-30.43	Query: 3' tgTCGACCAACTGCCCCTGGTt 5'	Ref: 5' caAGGT-GCTGACGGGGACCGt 3'
565	mir-133a	gi|619297857|gb|GAXD01022764.1|	XP_001599996	gi|345497495|ref| | elongation of very long chain fatty acids protein aael008004-like	148	-33.4	Query: 3' tgTCGACCAACTGCCCCTGGTt 5'	Ref: 5' gcAGCTGGAAGGCGTGGACCAt 3'
566	mir-133a	gi|619297855|gb|GAXD01022766.1|	XP_968784	gi|91093076|ref| | elongation of very long chain fatty acids protein aael008004	148	-33.4	Query: 3' tgTCGACCAACTGCCCCTGGTt 5'	Ref: 5' gcAGCTGGAAGGCGTGGACCAt 3'
567	mir-133a	gi|619295798|gb|GAXD01024340.1|	XP_001845901	gi|170036095|ref| |sodium-dependent phosphate transporter	184	-38.15	Query: 3' tgTCGACCAACTGCCCCTGGTt 5'	Ref: 5' tcAGTTGGTTTATGGGGACCAg 3'
568	mir-133a	gi|619295797|gb|GAXD01024341.1|	XP_319685	gi|158299588|ref| |agap008931-pa	184	-38.15	Query: 3' tgTCGACCAACTGCCCCTGGTt 5'	Ref: 5' tcAGTTGGTTTATGGGGACCAg 3'
569	mir-133a	gi|619294124|gb|GAXD01026014.1|	EHJ67371	gi|357611208|gb|EHJ67371.1|hypothetical protein KGM_19203	153	-33	Query: 3' tgtcGACC--AACTGCCCCTGGTt 5'	Ref: 5' tattCTGGAAGTGACGGGGGCCAc 3'
570	mir-133a	gi|619293905|gb|GAXD01026233.1|	#N/A	#N/A	158	-32.07	Query: 3' tgTCGACCAACTGCCCCTGGtt 5'	Ref: 5' caAGC-GGCTGACGGGGACCcc 3'
571	mir-133a	gi|619293675|gb|GAXD01026463.1|	#N/A	#N/A	149	-37.38	Query: 3' tgtCGACCAACTGCCCCTGGTt 5'	Ref: 5' actGCTGG-TGACGGGGATCGg 3'
572	mir-133a	gi|619293167|gb|GAXD01026971.1|	XP_002423659	gi|242005614|ref|XP_002423659.1|conserved hypothetical protein	143	-30.46	Query: 3' tgtCGACCAACTGCCCCTGGtt 5'	Ref: 5' ggtGCAGCTGCACGGGGACCtc 3'
573	mir-133a	gi|619292505|gb|GAXD01027633.1|	#N/A	#N/A	142	-33.67	Query: 3' tgTC-GACCA-ACTGCCCCTGGTt 5'	Ref: 5' cgAGTCTGGTCAGACGGGGGCCGt 3'
574	mir-133a	gi|619289209|gb|GAXD01030929.1|	#N/A	#N/A	146	-32.14	Query: 3' tgTCGACCAACT-----GC-CCCTGGTt 5'	Ref: 5' caAGTTGGTTGAGCGCGCGCGGGGCCAa 3'
575	mir-133	gi|619320486|gb|GAXD01000263.1|	#N/A	#N/A	148	-30.03	Query: 3' tgTCGACCAACTTCCCCTGGTt 5'	Ref: 5' ggAACTGGTGGAGGGGGCCCAa 3'
576	mir-133	gi|619320117|gb|GAXD01000632.1|	EFN69863	gi|307182739|gb| |probable peroxisomal acyl-coenzyme a oxidase 1	144	-30.63	Query: 3' tgTCGACCAACTTCCCCTGGTt 5'	Ref: 5' ccGGCTGGCCTGTGGGGGCCAt 3'
577	mir-133	gi|619318695|gb|GAXD01002054.1|	XP_003707957	gi|383864984|ref| | dynein heavy cytoplasmic-like isoform 1	150	-35.19	Query: 3' tgTCGACCA----ACTTC-CCCTGGTt 5'	Ref: 5' tcGGCTGGTAATGTGAAGAGGGACCGt 3'
578	mir-133	gi|619318350|gb|GAXD01002399.1|	XP_003426930	gi|345492808|ref|XP_003426930.1|PREDICTED: hypothetical protein LOC100678738	152	-31	Query: 3' tgTCGACCAACTTCCCCTGGTt 5'	Ref: 5' gcAGATGGTGGAAGGGGGCTAt 3'
579	mir-133	gi|619317599|gb|GAXD01003150.1|	XP_003245794	gi|328715968|ref|XP_003245794.1|PREDICTED: hypothetical protein LOC100573637	156	-30.58	Query: 3' tgTCGACCAACTTCCCCTGGTt 5'	Ref: 5' cgAGCTGGTGGGCTGGGACCGg 3'
580	mir-133	gi|619317350|gb|GAXD01003399.1|	#N/A	#N/A	142	-33.84	Query: 3' tgTC-GACCAACT-TCCCCTGgtt 5'	Ref: 5' acAGACTGGTTGAGAGGGGACggg 3'
581	mir-133	gi|619314731|gb|GAXD01006018.1|	EFA09753	gi|189241155|ref| | cg3271 cg3271-pb	171	-32.33	Query: 3' tgtcgaCCA-ACTTCCCCTGGTt 5'	Ref: 5' taggggGGTCTGAAGGGGACCAg 3'
582	mir-133	gi|619314602|gb|GAXD01006147.1|	#N/A	#N/A	173	-31.68	Query: 3' tgtCGAC--CAACTTC-CCCTGGTt 5'	Ref: 5' cctGCTGTTGTTGAAGAGGGACCAg 3'
583	mir-133	gi|619314447|gb|GAXD01006302.1|	#N/A	#N/A	162	-32.11	Query: 3' tgtcGACCAACTTCCCCTGGTt 5'	Ref: 5' gcctCTGGTCGGAGGGGATCAa 3'
584	mir-133	gi|619312222|gb|GAXD01008527.1|	#N/A	#N/A	162	-36.32	Query: 3' tgTCGACCAACTTCCCCTGGTt 5'	Ref: 5' ccAGCTGG-TGACGGGGACCGa 3'
585	mir-133	gi|619311482|gb|GAXD01009267.1|	EGI70850	gi|332031337|gb| |leptin receptor overlapping transcript-like 1	172	-32.57	Query: 3' tgTCGACCAACTTCCCCTGGTt 5'	Ref: 5' tcAGGTGGTTCTGGGGGACCAt 3'
586	mir-133	gi|619310959|gb|GAXD01009790.1|	EHJ67344	gi|357611168|gb|EHJ67344.1|hypothetical protein KGM_20146	143	-30.64	Query: 3' tgTCGACCAACT----TCCCCTGGTt 5'	Ref: 5' tgAGTTGGTTGAGCTCAGGGGAGCAa 3'
587	mir-133	gi|619310597|gb|GAXD01010129.1|	#N/A	#N/A	141	-31.94	Query: 3' tgTCGACCAACTT--CCCCTGGTt 5'	Ref: 5' acAG-TGGTTGAAGCGGGGATCGa 3'
588	mir-133	gi|619310097|gb|GAXD01010547.1|	#N/A	#N/A	154	-30.76	Query: 3' tgTCGACCAACTTCCCCTGGTt 5'	Ref: 5' ttAGCTGG-GGCAGGGGATCAg 3'
589	mir-133	gi|619308033|gb|GAXD01012589.1|	#N/A	#N/A	170	-30.75	Query: 3' tgtcGACCAACTTCCCCTGGTt 5'	Ref: 5' acttCTGACTGAGGGGGACCAg 3'
590	mir-133	gi|619306287|gb|GAXD01014335.1|	#N/A	#N/A	143	-31.78	Query: 3' tgTCGACCAACT---TCCCCTGGTt 5'	Ref: 5' acAGGTGGGAGAGAGAGGGGACCGg 3'
591	mir-133	gi|619300150|gb|GAXD01020472.1|	XP_003245794	gi|328715968|ref|XP_003245794.1|PREDICTED: hypothetical protein LOC100573637	156	-30.58	Query: 3' tgTCGACCAACTTCCCCTGGTt 5'	Ref: 5' cgAGCTGGTGGGCTGGGACCGg 3'
592	mir-133	gi|619299104|gb|GAXD01021517.1|	EFN74628	gi|307190688|gb| |thioredoxin domain-containing protein 11	160	-32.12	Query: 3' tgTCGACCAACTTCCCCTGGTt 5'	Ref: 5' ggAACTGGAGGAAGGGGATCAa 3'
593	mir-133	gi|619299103|gb|GAXD01021518.1|	EFN74628	gi|307190688|gb| |thioredoxin domain-containing protein 11	160	-32.12	Query: 3' tgTCGACCAACTTCCCCTGGTt 5'	Ref: 5' ggAACTGGAGGAAGGGGATCAa 3'
594	mir-133	gi|619297777|gb|GAXD01022844.1|	XP_003423804	gi|345478768|ref|XP_003423804.1|PREDICTED: hypothetical protein LOC100678417 isoform 1	143	-33.92	Query: 3' tgTCGACCAA---CTTCCCCTGGTt 5'	Ref: 5' ccAGCTGGTTCTGGGGGAGGACCAc 3'
595	mir-133	gi|619297032|gb|GAXD01023589.1|	XP_001604804	gi|345488908|ref|XP_001604804.2|PREDICTED: uncharacterized protein KIAA0090-like	149	-30.15	Query: 3' tgtcgACCAACTTCCCCTGGTt 5'	Ref: 5' accaaTGGTTGAGGGGGAGCAa 3'
596	mir-133	gi|619295798|gb|GAXD01024340.1|	XP_001845901	gi|170036095|ref| |sodium-dependent phosphate transporter	180	-34.19	Query: 3' tgTCGACCAACTTCCCCTGGTt 5'	Ref: 5' tcAGTTGGTTTATGGGGACCAg 3'
597	mir-133	gi|619295797|gb|GAXD01024341.1|	XP_319685	gi|158299588|ref| |agap008931-pa	180	-34.19	Query: 3' tgTCGACCAACTTCCCCTGGTt 5'	Ref: 5' tcAGTTGGTTTATGGGGACCAg 3'
598	mir-133	gi|619295480|gb|GAXD01024658.1|	#N/A	#N/A	144	-32.05	Query: 3' tgTCGACCAACTTCCCCTGGTt 5'	Ref: 5' gtAGCTGGATGAAGGGGAATAg 3'
599	mir-133	gi|619294077|gb|GAXD01026061.1|	#N/A	#N/A	140	-32.87	Query: 3' tgTCGACCAACTTCCCCTG-GTt 5'	Ref: 5' ccAGGTGGAGGAAGGGGACACAa 3'
600	mir-133	gi|619293675|gb|GAXD01026463.1|	#N/A	#N/A	141	-30.38	Query: 3' tgtCGACCAACTTCCCCTGGTt 5'	Ref: 5' actGCTGG-TGACGGGGATCGg 3'
601	mir-133	gi|619292036|gb|GAXD01028102.1|	#N/A	#N/A	143	-32.89	Query: 3' tgTCGACCA-ACTTCCCCTGGTt 5'	Ref: 5' acAGCTGGTGTGAAGTGGACTAa 3'
602	mir-133	gi|619290228|gb|GAXD01029910.1|	#N/A	#N/A	158	-32	Query: 3' tgTCGACCAACTTCCCCTGGTt 5'	Ref: 5' acAGGT-GTTGGAGGGGGCCAc 3'
603	mir-133	gi|619290228|gb|GAXD01029910.1|	#N/A	#N/A	150	-30.09	Query: 3' tgTCGACCAACTTCCCCTGGTt 5'	Ref: 5' ctATCTGG-AGGAGGGGGCCAa 3'
604	mir-133	gi|619289209|gb|GAXD01030929.1|	#N/A	#N/A	142	-30.04	Query: 3' tgTCGACCAACTT-----C-CCCTGGTt 5'	Ref: 5' caAGTTGGTTGAGCGCGCGCGGGGCCAa 3'
605	mir-305	gi|619298793|gb|GAXD01021828.1|	#N/A	#N/A	160	-31.13	Query: 3' gtCTCGTGGAC-TACTTCATGTTt 5'	Ref: 5' aaGAGTACCTGAATGAAGTACTAt 3'
606	mir-305	gi|619297398|gb|GAXD01023223.1|	XP_002429377	gi|242017806|ref| |purine biosynthesis protein	164	-32.51	Query: 3' gtcTCGTGGACTACTTCATGTTt 5'	Ref: 5' acaAGCGCCTGATGAAGGACAAg 3'
607	mir-305	gi|619289169|gb|GAXD01030969.1|	#N/A	#N/A	150	-30.12	Query: 3' gtcTCGTGGACTACTTCATGTTt 5'	Ref: 5' catAGCGCCTGATG-GGTGCAAg 3'
608	mir-2944	gi|619309565|gb|GAXD01011057.1|	ACP18836	gi|227018340|gb| |cysteine proteinase 3	154	-30.71	Query: 3' tgGTCCATTGATGACGACACTat 5'	Ref: 5' tcCAGGTGG--ACTGCTGTGAgt 3'
609	mir-2944	gi|619299632|gb|GAXD01020989.1|	#N/A	#N/A	153	-30.18	Query: 3' tgGTCCATTGATGACGACACTAt 5'	Ref: 5' acCAGGTAACGTTTGCGGTGATg 3'
610	mir-2944	gi|619297380|gb|GAXD01023241.1|	XP_002433195	gi|242025566|ref| |cullin-associated nedd8-dissociated	154	-31.54	Query: 3' tgGTCCATTGATGACGACACTat 5'	Ref: 5' acCAGG--CCTACTGCTGTGAac 3'
611	mir-2944	gi|619296024|gb|GAXD01024114.1|	#N/A	#N/A	162	-32.79	Query: 3' tggTCCATTGATGACGACACTAt 5'	Ref: 5' tcgAGGT-GCTGCTGCTGTGGTg 3'
612	mir-9	gi|619303676|gb|GAXD01016946.1|	#N/A	#N/A	197	-35.64	Query: 3' agTATGTCGATCTATTGGTTTCt 5'	Ref: 5' tcATACAGCTAGATCACCAAAGa 3'
613	mir-9	gi|619289201|gb|GAXD01030937.1|	#N/A	#N/A	163	-30.25	Query: 3' agTATGTCGAT-C-TATTGGTTTCt 5'	Ref: 5' tcATACAGCTATGTGTGACCGAAGt 3'
614	mir-317	gi|619320613|gb|GAXD01000136.1|	ERL88463	gi|156548625|ref| | hydroxysteroid dehydrogenase-like protein 2-like	140	-31.49	Query: 3' tgactCTATGGTGGTCGACACAAGt 5'	Ref: 5' aaactGAAACCATCAGCTGCGTTTa 3'
615	mir-317	gi|619320574|gb|GAXD01000175.1|	XP_003700207	gi|383849146|ref| | c-1-tetrahydrofolate cytoplasmic-like	182	-30.44	Query: 3' tgACTCTATGGTG--GTCGACACAAGt 5'	Ref: 5' ctTGAGATGCCATGGCTGTTGTGTTCc 3'
616	mir-317	gi|619319831|gb|GAXD01000918.1|	#N/A	#N/A	164	-33.02	Query: 3' tgacTCTATGGTGGTCG-----ACACAAGt 5'	Ref: 5' ccaaGGATGCCGCCGGCTTTGGTGTGTTCa 3'
617	mir-317	gi|619319060|gb|GAXD01001689.1|	XP_003399532	gi|340722273|ref| | protein transport protein sec24c-like	165	-31.9	Query: 3' tgaCTCTATGGTG---GTCGACACAAGt 5'	Ref: 5' tgaGGGGTACCATCAGCAGCTGTGTTTg 3'
618	mir-317	gi|619318910|gb|GAXD01001839.1|	XP_003399532	gi|340722273|ref| | protein transport protein sec24c-like	165	-31.9	Query: 3' tgaCTCTATGGTG---GTCGACACAAGt 5'	Ref: 5' tgaGGGGTACCATCAGCAGCTGTGTTTg 3'
619	mir-317	gi|619318659|gb|GAXD01002090.1|	#N/A	#N/A	157	-30.46	Query: 3' tgACTCTATGGTGGTCGACACAAGt 5'	Ref: 5' tgTGGGATACCGTCA-CTGTGTGCc 3'
620	mir-317	gi|619318350|gb|GAXD01002399.1|	XP_003426930	gi|345492808|ref|XP_003426930.1|PREDICTED: hypothetical protein LOC100678738	163	-37.41	Query: 3' tgACTCTATGGTGGTCGACACAAGt 5'	Ref: 5' tcTGAGCCACCATCAGCTGTGGTCa 3'
621	mir-317	gi|619318170|gb|GAXD01002579.1|	EFN89604	gi|307214675|gb| |dehydrodolichyl diphosphate synthase	164	-30.47	Query: 3' tgacTCTATGGTG-GTCGACACAAGt 5'	Ref: 5' tggcAGGTGTCATGCAGCTGTGTTTa 3'
622	mir-317	gi|619317031|gb|GAXD01003718.1|	XP_001604865	gi|345493287|ref| | protein szt2-like	174	-33.55	Query: 3' tgACTCTATGGTGGTC--GACACAAGt 5'	Ref: 5' tcTGAGGCCACACCAGACCTGTGTTCt 3'
623	mir-317	gi|619315668|gb|GAXD01005081.1|	XP_003708627	gi|383866338|ref| | dihydropteridine reductase-like	145	-32.62	Query: 3' tgACTCT-AT-GGTGGTCGAC-ACAAGt 5'	Ref: 5' atTGAGGCCACCCACCAGTTGTTGTTCt 3'
624	mir-317	gi|619314580|gb|GAXD01006169.1|	ERL92929	gi|189239171|ref| | endoplasmic reticulum metallopeptidase 1 (felix-ina)	182	-30.23	Query: 3' tgACT-CTATGGTGGTCGACACAAGt 5'	Ref: 5' agTGATGATGGTGCCAGTTGTGTTCt 3'
625	mir-317	gi|619311456|gb|GAXD01009293.1|	XP_002423205	gi|242004676|ref| |rho rac guanine nucleotide exchange	141	-34.08	Query: 3' tgaCTCTATGG-TGGTCGAC-ACAAgt 5'	Ref: 5' gagGAGATACCTGCCAGCTGCTGTTga 3'
626	mir-317	gi|619307218|gb|GAXD01013404.1|	XP_001601525	gi|345490630|ref| | soss complex subunit b homolog	149	-30.03	Query: 3' tgacTCTATGGTGGTCGACACAagt 5'	Ref: 5' tagcAGATCCCACTGGCTGTGTcaa 3'
627	mir-317	gi|619303211|gb|GAXD01017411.1|	EKC21711	gi|405954206|gb| |wd and tetratricopeptide repeats protein partial	141	-30.98	Query: 3' tgaCTCTATG-GTGGTCGACACAagt 5'	Ref: 5' ttgGAGGGACATACCGGCTGTGTcaa 3'
628	mir-317	gi|619299678|gb|GAXD01020943.1|	XP_003706679	gi|383862415|ref| | isoforms a c f g h-like	140	-30.21	Query: 3' tgACTCTATGGTGGT-CGACACAAGt 5'	Ref: 5' atTGAGG-GTCACCAGGACGTGTTCg 3'
629	mir-317	gi|619299631|gb|GAXD01020990.1|	XP_003387297	gi|340377559|ref|XP_003387297.1|PREDICTED: hypothetical protein LOC100631445	152	-30.72	Query: 3' tgactctaTGGTGG-TCGACACAAgt 5'	Ref: 5' ccacctggGCCACCAAGCTGTGTTgc 3'
630	mir-317	gi|619299482|gb|GAXD01021139.1|	#N/A	#N/A	142	-30.47	Query: 3' tgACTCTATGGTGGT--CGACACAAGt 5'	Ref: 5' tcTGAGTGGTCGCCAGGGCTGTGTGCa 3'
631	mir-317	gi|619299234|gb|GAXD01021387.1|	ERL88463	gi|156548625|ref| | hydroxysteroid dehydrogenase-like protein 2-like	140	-31.49	Query: 3' tgactCTATGGTGGTCGACACAAGt 5'	Ref: 5' aaactGAAACCATCAGCTGCGTTTa 3'
632	mir-317	gi|619299108|gb|GAXD01021513.1|	XP_970726	gi|91082165|ref| | carnitine o-acetyltransferase	146	-37.9	Query: 3' tgACTCTATGGT----GGTCGACA-CAAGt 5'	Ref: 5' tcTGGGATACCGAAGCCCAGTTGTGGTTCa 3'
633	mir-317	gi|619299107|gb|GAXD01021514.1|	XP_970726	gi|91082165|ref| | carnitine o-acetyltransferase	146	-37.9	Query: 3' tgACTCTATGGT----GGTCGACA-CAAGt 5'	Ref: 5' tcTGGGATACCGAAGCCCAGTTGTGGTTCa 3'
634	mir-317	gi|619298279|gb|GAXD01022342.1|	XP_003700207	gi|383849146|ref| | c-1-tetrahydrofolate cytoplasmic-like	182	-30.44	Query: 3' tgACTCTATGGTG--GTCGACACAAGt 5'	Ref: 5' ctTGAGATGCCATGGCTGTTGTGTTCc 3'
635	mir-317	gi|619298153|gb|GAXD01022468.1|	#N/A	#N/A	149	-31.37	Query: 3' tgaCTCTATGGTG--GTCGACA-CAAGt 5'	Ref: 5' caaGAGATGCTACCTCAGTTGTGGTTCa 3'
636	mir-317	gi|619297511|gb|GAXD01023110.1|	EFN89604	gi|307214675|gb| |dehydrodolichyl diphosphate synthase	164	-30.47	Query: 3' tgacTCTATGGTG-GTCGACACAAGt 5'	Ref: 5' tggcAGGTGTCATGCAGCTGTGTTTa 3'
637	mir-317	gi|619296130|gb|GAXD01024008.1|	EFA13593	gi|270017147|gb|EFA13593.1|hypothetical protein TcasGA2_TC001480	164	-31.07	Query: 3' tgACTCTATGGTGG-TCGACACAAGt 5'	Ref: 5' ccTGA-CTACCGCCTCTCTGTGTTCa 3'
638	mir-317	gi|619296041|gb|GAXD01024097.1|	#N/A	#N/A	169	-30.21	Query: 3' tgaCTCTATGGTGGTC----GACACAAGt 5'	Ref: 5' ttaGAAGTGCCATCAGCCGACTGTGTTCg 3'
639	mir-317	gi|619295819|gb|GAXD01024319.1|	EGI71084	gi|332031612|gb| |transmembrane protein 50a	177	-33.6	Query: 3' tgACTCTATGGTGGTCGACACAAGt 5'	Ref: 5' atTGAGA-CCAAGCAGCTGTGTTCa 3'
640	mir-317	gi|619294865|gb|GAXD01025273.1|	XP_623076	gi|328790300|ref| | glycoprotein-n-acetylgalactosamine 3-beta-galactosyltransferase 1-like	154	-30.06	Query: 3' tgaCTCTATGGTGGTCGACACAAGt 5'	Ref: 5' agaGATGTATCATTAGCTGTGCTCa 3'
641	mir-317	gi|619319831|gb|GAXD01000918.1|	#N/A	#N/A	169	-34.57	Query: 3' tcTTCTATGGTGGTCG-----ACACAAGt 5'	Ref: 5' caAGGATGCCGCCGGCTTTGGTGTGTTCa 3'
642	mir-317	gi|619318170|gb|GAXD01002579.1|	EFN89604	gi|307214675|gb| |dehydrodolichyl diphosphate synthase	164	-30.41	Query: 3' tctTCTATGGTG-GTCGACACAAGt 5'	Ref: 5' ggcAGGTGTCATGCAGCTGTGTTTa 3'
643	mir-317	gi|619307218|gb|GAXD01013404.1|	XP_001601525	gi|345490630|ref| | soss complex subunit b homolog	149	-30.73	Query: 3' tctTCTATGGTGGTCGACACAagt 5'	Ref: 5' agcAGATCCCACTGGCTGTGTcaa 3'
644	mir-317	gi|619303994|gb|GAXD01016628.1|	EFN80897	gi|307200844|gb| |eukaryotic translation initiation factor 3 subunit c	144	-32.01	Query: 3' tcTTCTAT-GGT-GGTCGACACAagt 5'	Ref: 5' tgAAGATAGCCATCCGGTTGTGTcaa 3'
645	mir-317	gi|619297511|gb|GAXD01023110.1|	EFN89604	gi|307214675|gb| |dehydrodolichyl diphosphate synthase	164	-30.41	Query: 3' tctTCTATGGTG-GTCGACACAAGt 5'	Ref: 5' ggcAGGTGTCATGCAGCTGTGTTTa 3'
646	mir-317	gi|619296041|gb|GAXD01024097.1|	#N/A	#N/A	167	-33.3	Query: 3' tcTTCTATGGTGGTC----GACACAAGt 5'	Ref: 5' agAAG-TGCCATCAGCCGACTGTGTTCg 3'
647	mir-317	gi|619295656|gb|GAXD01024482.1|	AGI96980	gi|478345971|gb| | 2	164	-30.5	Query: 3' tcTTCTATGGTGGTCGACACAAGt 5'	Ref: 5' agGGGATGGAACCGG-TGTGTTCg 3'
648	mir894	gi|619307229|gb|GAXD01013393.1|	#N/A	#N/A	142	-31.28	Query: 3' ccACTTGGGCTGCACTTTGc 5'	Ref: 5' ggTGGTGATGACGTGAGACg 3'
649	mir-993	gi|619320735|gb|GAXD01000014.1|	#N/A	#N/A	170	-30.57	Query: 3' gttTTCGGGCCTAGATGTCCCAt 5'	Ref: 5' aacAAATCCGGGT-TACAGGGTg 3'
650	mir-993	gi|619320564|gb|GAXD01000185.1|	EGI69955	gi|332030161|gb| | ubiquitin carboxyl-terminal hydrolase faf-x	152	-30.87	Query: 3' gtTTTCGGG-CCTAGATGTCCCat 5'	Ref: 5' ggAAGGTCTGGGGCCTACAGGGgg 3'
651	mir-993	gi|619319837|gb|GAXD01000912.1|	XP_003427541	gi|345495624|ref|XP_003427541.1|PREDICTED: hypothetical protein LOC100122044	180	-33.11	Query: 3' gtTTTCGGG-CCTAGATGTCCCAt 5'	Ref: 5' caACAGCTCAGGATTTACAGGGTt 3'
652	mir-993	gi|619319230|gb|GAXD01001519.1|	XP_392496	gi|328784855|ref| | calcium-binding mitochondrial carrier protein aralar1	148	-32	Query: 3' gtTTTCGGGCCT-AGATGTCCCAt 5'	Ref: 5' gcAGTGCCTGGAGAGTGCAGGGTa 3'
653	mir-993	gi|619319064|gb|GAXD01001685.1|	#N/A	#N/A	150	-30.05	Query: 3' gttTTCGGGC--CTAGA-TGTCCCAt 5'	Ref: 5' tgtAAGCCCGTCTGTCTGACGGGGTg 3'
654	mir-993	gi|619317823|gb|GAXD01002926.1|	XP_002429121	gi|242017283|ref| |tubulin alpha-1 chain	147	-31.03	Query: 3' gtTTTCGGGCCTAGATGTCCCAt 5'	Ref: 5' tcGAAACCTGGG-GTGCAGGGTa 3'
655	mir-993	gi|619316550|gb|GAXD01004199.1|	AAU94685	gi|53829613|gb| |alpha-tubulin	150	-31.16	Query: 3' gtTTTCG-GGCCTAGATGTCCCAt 5'	Ref: 5' ccAGTGCACCGGG-CTGCAGGGTt 3'
656	mir-993	gi|619315297|gb|GAXD01005452.1|	EFN65152	gi|307174886|gb| |cordon-bleu 1	147	-31.26	Query: 3' gtttTCGGGCCTAGATGTCCCAt 5'	Ref: 5' gtttGGCCTGGGTTTTCAGGGTa 3'
657	mir-993	gi|619306278|gb|GAXD01014344.1|	#N/A	#N/A	170	-30.57	Query: 3' gttTTCGGGCCTAGATGTCCCAt 5'	Ref: 5' aacAAATCCGGGT-TACAGGGTg 3'
658	mir-993	gi|619305840|gb|GAXD01014782.1|	XP_002047864	gi|195378184|ref| |gj11694	147	-31.82	Query: 3' gtttTCGGGCCTAGATGTCCCAt 5'	Ref: 5' gtgcAGCCCGGATAGAGAGGGTg 3'
659	mir-993	gi|619300556|gb|GAXD01020066.1|	XP_001605059	gi|345479260|ref| | fatty acid synthase-like isoform 1	144	-30.88	Query: 3' gtTTTCGGGCCTAG----ATGTCCCAt 5'	Ref: 5' atGAAGCCGGGGTCGGCGAGCAGGGTg 3'
660	mir-993	gi|619299827|gb|GAXD01020795.1|	EKC28676	gi|405963072|gb| |tubulin alpha-3 chain	147	-31.03	Query: 3' gtTTTCGGGCCTAGATGTCCCAt 5'	Ref: 5' tcGAAACCTGGG-GTGCAGGGTa 3'
661	mir-993	gi|619298557|gb|GAXD01022064.1|	#N/A	#N/A	143	-34.94	Query: 3' gttTTCGGG--CCTAGATGTCCCAt 5'	Ref: 5' cacAGGCCCGGGGAGCTAGAGGGTa 3'
662	mir-993	gi|619298107|gb|GAXD01022514.1|	#N/A	#N/A	152	-33.09	Query: 3' gtTTTCGGGCCT-----AGATGTCCCat 5'	Ref: 5' agAGAGCCTGGATGTTCTCTACAGGGga 3'
663	mir-993	gi|619295773|gb|GAXD01024365.1|	BAD00045	gi|37991668|dbj| |armadillo protein	176	-30.31	Query: 3' gttTTCGGGCCTAGATGTCCCAt 5'	Ref: 5' tccATGCCCACATCTACAGGGTg 3'
664	mir-993	gi|619294389|gb|GAXD01025749.1|	#N/A	#N/A	147	-31.23	Query: 3' gtTTTCGGGCC--TAGA-TGTCCCAt 5'	Ref: 5' tgAAGGTCCGGGCGGCTGACGGGGTt 3'
665	mir-993	gi|619293267|gb|GAXD01026871.1|	#N/A	#N/A	159	-30.8	Query: 3' gtTTTCGGGCCTAGATGTCCCat 5'	Ref: 5' ctACAGCTCGGATC-ACAGGGca 3'
666	mir-10b	gi|619308330|gb|GAXD01012292.1|	#N/A	#N/A	159	-30.92	Query: 3' agTTTAAGCC-CAGATGTCCCAa 5'	Ref: 5' tgAAATTCGGCGTCTGTAGGGTc 3'
667	mir-10b	gi|619294673|gb|GAXD01025465.1|	#N/A	#N/A	150	-32.61	Query: 3' agTTTAAGCCCAGATGTCCCAa 5'	Ref: 5' cgAGATTCGGGTC-GCGGGGTt 3'
668	mir-307	gi|619319232|gb|GAXD01001517.1|	XP_003488149	gi|350407651|ref| | spectrin beta brain 4-like	170	-31.43	Query: 3' gaGTGAGTTCCTCCAACAct 5'	Ref: 5' tgCACTCAAGGAGGTTGTca 3'
669	mir-307	gi|619313221|gb|GAXD01007528.1|	XP_003488149	gi|350407651|ref| | spectrin beta brain 4-like	170	-31.43	Query: 3' gaGTGAGTTCCTCCAACAct 5'	Ref: 5' tgCACTCAAGGAGGTTGTca 3'
670	mir-307	gi|619313220|gb|GAXD01007529.1|	XP_003703682	gi|383856370|ref| | spectrin beta brain 4-like	170	-31.43	Query: 3' gaGTGAGTTCCTCCAACAct 5'	Ref: 5' tgCACTCAAGGAGGTTGTca 3'
671	mir-307	gi|619313218|gb|GAXD01007531.1|	XP_003488149	gi|350407651|ref| | spectrin beta brain 4-like	170	-31.43	Query: 3' gaGTGAGTTCCTCCAACAct 5'	Ref: 5' tgCACTCAAGGAGGTTGTca 3'
672	mir-307	gi|619313217|gb|GAXD01007532.1|	XP_003488149	gi|350407651|ref| | spectrin beta brain 4-like	170	-31.43	Query: 3' gaGTGAGTTCCTCCAACAct 5'	Ref: 5' tgCACTCAAGGAGGTTGTca 3'
673	mir-307	gi|619313215|gb|GAXD01007534.1|	XP_003488149	gi|350407651|ref| | spectrin beta brain 4-like	170	-31.43	Query: 3' gaGTGAGTTCCTCCAACAct 5'	Ref: 5' tgCACTCAAGGAGGTTGTca 3'
674	mir-307	gi|619313214|gb|GAXD01007535.1|	XP_396777	gi|328777761|ref| | spectrin beta chain	170	-31.43	Query: 3' gaGTGAGTTCCTCCAACAct 5'	Ref: 5' tgCACTCAAGGAGGTTGTca 3'
675	mir-307	gi|619301661|gb|GAXD01018961.1|	#N/A	#N/A	166	-30.96	Query: 3' gaGTGAGTTCCTCCAACAct 5'	Ref: 5' tgCGCTCAAGGAGGTTGTca 3'
676	mir-307	gi|619299565|gb|GAXD01021056.1|	#N/A	#N/A	173	-31.42	Query: 3' gaGTGAGT--TCCTCCAACACt 5'	Ref: 5' caCACTCACCAGGGGGTTGTGg 3'
677	mir-13a	gi|619320735|gb|GAXD01000014.1|	#N/A	#N/A	177	-32.19	Query: 3' cgAGTAGTTTC-ACCGACACTAt 5'	Ref: 5' acTC-TCAAAGCTGGCTGTGATa 3'
678	mir-13a	gi|619320734|gb|GAXD01000015.1|	#N/A	#N/A	177	-32.19	Query: 3' cgAGTAGTTTC-ACCGACACTAt 5'	Ref: 5' acTC-TCAAAGCTGGCTGTGATa 3'
679	mir-13a	gi|619320174|gb|GAXD01000575.1|	XP_003390496	gi|340383985|ref|XP_003390496.1|PREDICTED: hypothetical protein LOC100636472	152	-31.98	Query: 3' cgAGTAGTTTCACCGAC-ACTAt 5'	Ref: 5' ccTCATCAGAGCGGCTGCTGATa 3'
680	mir-13a	gi|619306280|gb|GAXD01014342.1|	#N/A	#N/A	177	-32.19	Query: 3' cgAGTAGTTTC-ACCGACACTAt 5'	Ref: 5' acTC-TCAAAGCTGGCTGTGATa 3'
681	mir-13a	gi|619304875|gb|GAXD01015747.1|	EGI65259	gi|332025076|gb| |protein diaphanous	167	-30.79	Query: 3' cgaGTAGTTTCACCGACACTAt 5'	Ref: 5' ttaCATCGGGGTGGTTGTGATc 3'
682	mir-92a	gi|619319450|gb|GAXD01001299.1|	#N/A	#N/A	141	-31.45	Query: 3' tatccGGCCCTGACCACGTtat 5'	Ref: 5' aagctCCGGGGCTGGTGCAcgc 3'
683	mir-92a	gi|619318686|gb|GAXD01002063.1|	#N/A	#N/A	153	-31.93	Query: 3' tatCCGGCCC-TG--ACCACGTTAt 5'	Ref: 5' ggtGGCTGGGAACAGTGGTGCAGTg 3'
684	mir-92a	gi|619316710|gb|GAXD01004039.1|	XP_002426426	gi|242011371|ref| |splicing factor 3b	163	-32.38	Query: 3' taTCCGGCC--CTGACCACGTTAt 5'	Ref: 5' gtGGATCGGGTGTCTGGTGCAATg 3'
685	mir-92a	gi|619314446|gb|GAXD01006303.1|	ESO86449	gi|556097797|gb|ESO86449.1|hypothetical protein LOTGIDRAFT_235472	163	-35.35	Query: 3' taTCCGGCCCTGAC--CACGTTAt 5'	Ref: 5' agAGGCCGGGAGTGGAGTGCAGTg 3'
686	mir-92a	gi|619313654|gb|GAXD01007095.1|	#N/A	#N/A	176	-42.17	Query: 3' taTCCGGCCCTGACCACGTTat 5'	Ref: 5' atAGGCCGGGGCTGGTGCAAcg 3'
687	mir-92a	gi|619295303|gb|GAXD01024835.1|	#N/A	#N/A	151	-30.4	Query: 3' tatcCGGCC-CTGACCACGTTAt 5'	Ref: 5' gcgcGCCGGTGAC-GGTGCAGTg 3'
688	mir-92a	gi|619295302|gb|GAXD01024836.1|	#N/A	#N/A	151	-30.4	Query: 3' tatcCGGCC-CTGACCACGTTAt 5'	Ref: 5' gcgcGCCGGTGAC-GGTGCAGTg 3'
689	mir-92a	gi|619294568|gb|GAXD01025570.1|	EFN75236	gi|307191798|gb| |amyloid protein-binding protein 2	142	-31.32	Query: 3' taTCCGGCCCTGACCACGTTat 5'	Ref: 5' ggAGGCCGGGAC-AGTGCGAga 3'
690	mir-92a	gi|619289611|gb|GAXD01030527.1|	#N/A	#N/A	141	-30.05	Query: 3' tatccGGCCCTGACCACGTtat 5'	Ref: 5' tccacCCGGGATTGGTGCAcgt 3'
691	mir-31a	gi|619317096|gb|GAXD01003653.1|	XP_002430577	gi|383851283|ref| | integrator complex subunit 5-like isoform 2	153	-30.1	Query: 3' agTCGATACGGCTGTAGAACGg 5'	Ref: 5' ccAGTTGTG--GACGTCTTGCc 3'
692	mir-31a	gi|619312500|gb|GAXD01008249.1|	XP_002423601	gi|242005496|ref|XP_002423601.1|conserved hypothetical protein	160	-30.3	Query: 3' agTCGATACGGCTGTAGAACGg 5'	Ref: 5' atAGCCTTGTTGACATCTTGTc 3'
693	mir-31a	gi|619312063|gb|GAXD01008686.1|	XP_001952655	gi|328702399|ref| | protein retinal degeneration b-like isoform 1	175	-32.22	Query: 3' agTCGATACGGC-TGTAGAACGg 5'	Ref: 5' agGGCTATGCTGCTCATCTTGCc 3'
694	mir-31a	gi|619311221|gb|GAXD01009528.1|	EFZ15313	gi|91094341|ref| | protein kinase c alpha binding protein	175	-32.07	Query: 3' agTCGATACGGC--TGTAGAACGg 5'	Ref: 5' ccAGCTGTGCTGATATATCTTGCa 3'
695	mir-9e	gi|619303676|gb|GAXD01016946.1|	#N/A	#N/A	191	-35.14	Query: 3' taTGTTGATCTAGTGGTTTCt 5'	Ref: 5' atACAGCTAGATCACCAAAGa 3'
696	mir-92c	gi|619320644|gb|GAXD01000105.1|	XP_002422600	gi|242003070|ref| |clathrin light	158	-35.74	Query: 3' taGCCGGCC-C--TGTCCACGTTAt 5'	Ref: 5' taCGGCCGGTGCTGCAGGTGTAATa 3'
697	mir-92c	gi|619318686|gb|GAXD01002063.1|	#N/A	#N/A	154	-33	Query: 3' taGCCGGCCC-TGT--CCACGTTAt 5'	Ref: 5' ggTGGCTGGGAACAGTGGTGCAGTg 3'
698	mir-92c	gi|619317604|gb|GAXD01003145.1|	#N/A	#N/A	142	-31.57	Query: 3' taGCCGGCCCTGTCCACGTTat 5'	Ref: 5' cgCGGACGGG-CAGGTGCGAcg 3'
699	mir-92c	gi|619314446|gb|GAXD01006303.1|	ESO86449	gi|556097797|gb|ESO86449.1|hypothetical protein LOTGIDRAFT_235472	153	-31.27	Query: 3' tagCCGGCCCT-GTC-CACGTTAt 5'	Ref: 5' agaGGCCGGGAGTGGAGTGCAGTg 3'
700	mir-92c	gi|619313654|gb|GAXD01007095.1|	#N/A	#N/A	163	-34.4	Query: 3' tagCCGGCCCTGTCCACGTTat 5'	Ref: 5' ataGGCCGGGGCTGGTGCAAcg 3'
701	mir-92c	gi|619312298|gb|GAXD01008451.1|	#N/A	#N/A	158	-35.74	Query: 3' taGCCGGCC-C--TGTCCACGTTAt 5'	Ref: 5' taCGGCCGGTGCTGCAGGTGTAATa 3'
702	mir-92c	gi|619306723|gb|GAXD01013899.1|	#N/A	#N/A	146	-30.95	Query: 3' taGCCGGCCCTGTCCACGTTAt 5'	Ref: 5' gcTGGCCGGGA-GGGCGCAATt 3'
703	mir-92c	gi|619306707|gb|GAXD01013915.1|	#N/A	#N/A	151	-33.9	Query: 3' taGCCGGCCCTG-TCCACGTTAt 5'	Ref: 5' acCGGCCGGGCCGAGGTGCACTa 3'
704	mir-92c	gi|619303423|gb|GAXD01017199.1|	XP_972204	gi|91076040|ref| | cg1814 cg1814-pa	170	-31.58	Query: 3' taGCCGGCC-C-TGTCCACGTTAt 5'	Ref: 5' caTGGTTGGCGAACAGGTGCAATt 3'
705	mir-92c	gi|619300856|gb|GAXD01019766.1|	#N/A	#N/A	145	-31.01	Query: 3' taGCCGGCCCTGTCCACGTTat 5'	Ref: 5' gaCGGTCGGG--TGGTGCAAca 3'
706	mir-92c	gi|619300389|gb|GAXD01020233.1|	XP_004924522	gi|512898945|ref| | serine threonine-protein phosphatase 2a 56 kda regulatory subunit epsilon isoform-like isoform x1	145	-31.76	Query: 3' tagccGGCCCTGTCCACGTTat 5'	Ref: 5' cacccTCGGGACAGGTGCAGct 3'
707	mir-92c	gi|619300388|gb|GAXD01020234.1|	XP_004924522	gi|512898945|ref| | serine threonine-protein phosphatase 2a 56 kda regulatory subunit epsilon isoform-like isoform x1	145	-31.76	Query: 3' tagccGGCCCTGTCCACGTTat 5'	Ref: 5' cacccTCGGGACAGGTGCAGct 3'
708	mir-92c	gi|619298635|gb|GAXD01021986.1|	#N/A	#N/A	148	-31.82	Query: 3' taGCCGGCCCTGTCCACGTTAt 5'	Ref: 5' ggCCGCCGGGTTAGGTGTAGTg 3'
709	mir-92c	gi|619295565|gb|GAXD01024573.1|	XP_003706157	gi|383861366|ref| | atp-binding cassette sub-family g member 1-like	143	-36.36	Query: 3' taGCCGGC---CCTGTCCACGTTat 5'	Ref: 5' ggCGGCCGCTTGGGCAGGTGCGAca 3'
710	mir-92c	gi|619295303|gb|GAXD01024835.1|	#N/A	#N/A	152	-35.28	Query: 3' taGC-CGGCC-CTGTCCACGTTAt 5'	Ref: 5' tgCGCGCCGGTGAC-GGTGCAGTg 3'
711	mir-92c	gi|619295302|gb|GAXD01024836.1|	#N/A	#N/A	152	-35.28	Query: 3' taGC-CGGCC-CTGTCCACGTTAt 5'	Ref: 5' tgCGCGCCGGTGAC-GGTGCAGTg 3'
712	mir-92c	gi|619294568|gb|GAXD01025570.1|	EFN75236	gi|307191798|gb| |amyloid protein-binding protein 2	145	-32.55	Query: 3' tagCCGGCCCTGTCCACGTTat 5'	Ref: 5' ggaGGCCGGGACA-GTGCGAga 3'
713	mir-92c	gi|619293233|gb|GAXD01026905.1|	#N/A	#N/A	142	-36.64	Query: 3' taGCCG-GCCC-TGTCCACGTTat 5'	Ref: 5' caCGGCACGGGCACGGGTGCAGgt 3'
714	mir-92c	gi|619291181|gb|GAXD01028957.1|	#N/A	#N/A	158	-36.16	Query: 3' taGCCGGC-CCTGTC--CACGTTAt 5'	Ref: 5' ttCGGTCGTGGACAGGTGTGCGATg 3'
715	mir-92c	gi|619289666|gb|GAXD01030472.1|	#N/A	#N/A	143	-32.7	Query: 3' tagCCGGCCCTGTCCACGTTAt 5'	Ref: 5' gggGGTTGGGGGAGGTGTAGTg 3'
716	mir-281	gi|619302111|gb|GAXD01018511.1|	ESO93446	gi|556104794|gb|ESO93446.1|hypothetical protein LOTGIDRAFT_145305	177	-34.16	Query: 3' tgAC-AGCTGT-CTACGAGGGAa 5'	Ref: 5' tcTGCTCGACAGGATGCTCCCTg 3'
717	mir-281	gi|619301659|gb|GAXD01018963.1|	#N/A	#N/A	150	-30.83	Query: 3' tgACAGCTGT-CTACGAGGGaa 5'	Ref: 5' gcTGCCGGCACGGTGCTCCCcc 3'
718	mir-2779	gi|619295313|gb|GAXD01024825.1|	#N/A	#N/A	142	-33.35	Query: 3' acCAGGAAGCTCGGCCTAta 5'	Ref: 5' ggGTCCTGCGGGCCGGGTcc 3'
719	mir-8	gi|619317951|gb|GAXD01002798.1|	EFN74137	gi|307189893|gb| |sh3 domain-binding glutamic acid-rich protein	144	-34.12	Query: 3' agATTACGACGGGCCATTCTAc 5'	Ref: 5' atTGATGCTGCCTGGGGAGATg 3'
720	mir-8	gi|619313706|gb|GAXD01007043.1|	XP_002427761	gi|326534202|dbj| | protein	157	-31.16	Query: 3' agaTTACGACGGGCCATTCTAc 5'	Ref: 5' accAGTGTT-CCCGGTGAGATg 3'
721	mir-8	gi|619305116|gb|GAXD01015506.1|	#N/A	#N/A	142	-31.31	Query: 3' agATTACGACGGGCCATTCTac 5'	Ref: 5' acTAGTGC-GCCTGGTAAGGaa 3'
722	mir-252a	gi|619319445|gb|GAXD01001304.1|	BAG14261	gi|170321833|dbj| |41 kda zymogen	176	-33.43	Query: 3' tgAGGA-CGCCGTGATCATGAATc 5'	Ref: 5' ccTCCTCGCGGTACACGTACTTAg 3'
723	mir-252a	gi|619318310|gb|GAXD01002439.1|	XP_001602426	gi|345487070|ref| | microtubule-actin cross-linking factor 1-like	164	-34.32	Query: 3' tgAGGACGC-CGTGATCATGAAtc 5'	Ref: 5' gcTCCTGCGCGCGGTAGTACTTcc 3'
724	mir-252a	gi|619318265|gb|GAXD01002484.1|	#N/A	#N/A	154	-32.2	Query: 3' tgAGG-ACGCCGTGATCATGAATc 5'	Ref: 5' ccTCTGTGTGGCAC-GGTGCTTAg 3'
725	mir-252a	gi|619300327|gb|GAXD01020295.1|	XP_002422576	gi|242003008|ref| |chromobox	147	-30.96	Query: 3' tgaGGAC--GCCGTGATCATGAATc 5'	Ref: 5' cacTCTGACTGGCACTAGTGCTTGt 3'
726	mir-252a	gi|619299243|gb|GAXD01021378.1|	EEZ98353	gi|91076744|ref| | chorion b-zip transcription factor	153	-30.2	Query: 3' tgAGGACGCCGTGATCATGAATc 5'	Ref: 5' gtTCCTGCAGTACTTGTGCTTGg 3'
727	mir-252a	gi|619298473|gb|GAXD01022148.1|	#N/A	#N/A	148	-30.34	Query: 3' tgAGGACGCC-----GTGATCATGAAtc 5'	Ref: 5' acTTCTGTGGAACATTACTAGTACTTtc 3'
728	mir-252a	gi|619290259|gb|GAXD01029879.1|	#N/A	#N/A	154	-30.47	Query: 3' tgAGGA--CGCC-GTG---ATCATGAATc 5'	Ref: 5' caTCCTCCGCGGATACCCACAGTACTTAg 3'
729	mir-2796	gi|619319579|gb|GAXD01001170.1|	#N/A	#N/A	172	-30.39	Query: 3' gaTCATCAAAGGCGGCCGGATg 5'	Ref: 5' tcACTGGGTCCCGCCGGCCTAg 3'
730	mir-2796	gi|619319579|gb|GAXD01001170.1|	#N/A	#N/A	160	-34.84	Query: 3' gaTCATCAAAGGCGGCCGGAtg 5'	Ref: 5' tcACTGGGTTCCGCCGGCCTcc 3'
731	mir-2796	gi|619319465|gb|GAXD01001284.1|	XP_001606200	gi|345480861|ref| | e3 ubiquitin-protein ligase ubr2-like	155	-30.34	Query: 3' gaTCATCAAAGG--CGGCCGGATg 5'	Ref: 5' tgAGTAGACTCCTTGCCGGTCTAc 3'
732	mir-2796	gi|619317837|gb|GAXD01002912.1|	EFN80503	gi|307200209|gb| |afadin	151	-32.99	Query: 3' gaTCATCA-AAGGCGGCCGGATg 5'	Ref: 5' ggGGTGGTAGTCGGCCGGCCTGc 3'
733	mir-2796	gi|619314047|gb|GAXD01006702.1|	#N/A	#N/A	156	-30.38	Query: 3' gaTCATCAAAGGCGGCCGGAtg 5'	Ref: 5' tcACTAAGTTCCGCCGGCCTtc 3'
734	mir-2796	gi|619314045|gb|GAXD01006704.1|	#N/A	#N/A	172	-30.39	Query: 3' gaTCATCAAAGGCGGCCGGATg 5'	Ref: 5' tcACTGGGTCCCGCCGGCCTAg 3'
735	mir-2796	gi|619314045|gb|GAXD01006704.1|	#N/A	#N/A	172	-30.39	Query: 3' gaTCATCAAAGGCGGCCGGATg 5'	Ref: 5' tcACTGGGTCCCGCCGGCCTAg 3'
736	mir-2796	gi|619314036|gb|GAXD01006713.1|	EFA07427	gi|270010979|gb| |hepatocyte nuclear factor 4	155	-30.17	Query: 3' gatCATCAAAGGCGGCCGGATg 5'	Ref: 5' gctGCAGATGCCGCCGGCCTGa 3'
737	mir-2796	gi|619314004|gb|GAXD01006745.1|	#N/A	#N/A	149	-30.02	Query: 3' gaTCATCAAAGGCGGCCGGAtg 5'	Ref: 5' tgACTAG--TCCGCCGGCCTcg 3'
738	mir-2796	gi|619312386|gb|GAXD01008363.1|	EFN60966	gi|307167321|gb| |tbc1 domain family member 23	153	-30.27	Query: 3' gatcATCAA-AGGCGGCCGGATg 5'	Ref: 5' ttttTAGTTGACTGCCGGCCTGc 3'
739	mir-2796	gi|619311123|gb|GAXD01009626.1|	#N/A	#N/A	148	-30.88	Query: 3' gaTCATCAAAGGCGGCCGGAtg 5'	Ref: 5' ctGGTCGTGCTCGCCGGCCTct 3'
740	mir-2796	gi|619311122|gb|GAXD01009627.1|	XP_005091152	gi|524868705|ref|XP_005091152.1|PREDICTED: uncharacterized protein LOC101862476	148	-30.88	Query: 3' gaTCATCAAAGGCGGCCGGAtg 5'	Ref: 5' ctGGTCGTGCTCGCCGGCCTct 3'
741	mir-2796	gi|619311121|gb|GAXD01009628.1|	XP_004921895	gi|512887269|ref|XP_004921895.1|PREDICTED: uncharacterized protein LOC101741041	148	-30.88	Query: 3' gaTCATCAAAGGCGGCCGGAtg 5'	Ref: 5' ctGGTCGTGCTCGCCGGCCTct 3'
742	mir-2796	gi|619307673|gb|GAXD01012949.1|	#N/A	#N/A	147	-31.16	Query: 3' gaTCATCAAAG-GCGGCCGG-ATg 5'	Ref: 5' gcAGTAGTTTCGCACCGGCCGTAc 3'
743	mir-2796	gi|619299699|gb|GAXD01020922.1|	#N/A	#N/A	160	-30.77	Query: 3' gatcatcaaaGGCGGCCGGATg 5'	Ref: 5' cacgggagccCCGCCGGCCTAc 3'
744	mir-2796	gi|619299666|gb|GAXD01020955.1|	#N/A	#N/A	156	-30.49	Query: 3' gatcaTC-AAAGGCGGCCGGAtg 5'	Ref: 5' ctttgAGATTTCCGCCGGCCTcg 3'
745	mir-2796	gi|619299664|gb|GAXD01020957.1|	#N/A	#N/A	156	-30.49	Query: 3' gatcaTC-AAAGGCGGCCGGAtg 5'	Ref: 5' ctttgAGATTTCCGCCGGCCTcg 3'
746	mir-2796	gi|619299660|gb|GAXD01020961.1|	#N/A	#N/A	156	-30.49	Query: 3' gatcaTC-AAAGGCGGCCGGAtg 5'	Ref: 5' ctttgAGATTTCCGCCGGCCTcg 3'
747	mir-2796	gi|619298775|gb|GAXD01021846.1|	EHJ71649	gi|357618832|gb|EHJ71649.1|hypothetical protein KGM_08503	144	-31.5	Query: 3' gaTCATCAAAGGCGGCCGGAtg 5'	Ref: 5' gtGGTAAGTTCCGCCGGCTTca 3'
748	mir-2796	gi|619298612|gb|GAXD01022009.1|	#N/A	#N/A	145	-30.8	Query: 3' gatcaTCAAAGGCGGCCGGATg 5'	Ref: 5' cgcaaAGCAGCCGCCGGCCTGc 3'
749	mir-2796	gi|619298393|gb|GAXD01022228.1|	XP_004535629	gi|499005642|ref| | aminopeptidase n-like	146	-30.77	Query: 3' gatcATCAAAGGCGGCCGGATg 5'	Ref: 5' gcgcTGGCTGGCGCCGGCCTGc 3'
750	mir-2796	gi|619298187|gb|GAXD01022434.1|	XP_001944877	gi|328715607|ref| | afadin-like	151	-32.99	Query: 3' gaTCATCA-AAGGCGGCCGGATg 5'	Ref: 5' ggGGTGGTAGTCGGCCGGCCTGc 3'
751	mir-2796	gi|619297777|gb|GAXD01022844.1|	XP_003423804	gi|345478768|ref|XP_003423804.1|PREDICTED: hypothetical protein LOC100678417 isoform 1	144	-30.63	Query: 3' gatcatcaaaGGCGGCCGGATg 5'	Ref: 5' ctggccggggCCGCCGGCCTGg 3'
752	mir-2796	gi|619296147|gb|GAXD01023991.1|	#N/A	#N/A	163	-32.27	Query: 3' gaTCATCAA--AGGCGGCCGGATg 5'	Ref: 5' acAGTAGTTAACCCGCCGGCTTAa 3'
753	mir-2796	gi|619293718|gb|GAXD01026420.1|	#N/A	#N/A	144	-30.63	Query: 3' gaTCATCAAAGGCGGCCGGAtg 5'	Ref: 5' tcACTGGGTTCCGCTGGCCTtg 3'
754	mir-2796	gi|619289633|gb|GAXD01030505.1|	#N/A	#N/A	150	-30.24	Query: 3' gatCATCAAAG-GCGGCCGGATg 5'	Ref: 5' tacGTAGTTTCTCGTTGGCCTGt 3'
755	mir-92	gi|619314446|gb|GAXD01006303.1|	ESO86449	gi|556097797|gb|ESO86449.1|hypothetical protein LOTGIDRAFT_235472	153	-35.28	Query: 3' tcCGGCCCT--GCTCACGTTAt 5'	Ref: 5' agGCCGGGAGTGGAGTGCAGTg 3'
756	mir-92	gi|619313654|gb|GAXD01007095.1|	#N/A	#N/A	154	-31.65	Query: 3' tcCGGCCCTGCTCACGTTat 5'	Ref: 5' agGCCGGGGCTGGTGCAAcg 3'
757	mir-92	gi|619304536|gb|GAXD01016086.1|	ADP88998	gi|311302295|gb| |chymotrypsin	154	-30.38	Query: 3' tcCGGCCCTGCTCACGTTAt 5'	Ref: 5' ggGCCAGGGCGCGTGCAGTg 3'
758	mir-92	gi|619295303|gb|GAXD01024835.1|	#N/A	#N/A	151	-30.4	Query: 3' tcCGGCC-CTGCTCACGTTAt 5'	Ref: 5' gcGCCGGTGACG-GTGCAGTg 3'
759	mir-92	gi|619295302|gb|GAXD01024836.1|	#N/A	#N/A	151	-30.4	Query: 3' tcCGGCC-CTGCTCACGTTAt 5'	Ref: 5' gcGCCGGTGACG-GTGCAGTg 3'
760	mir-92	gi|619294568|gb|GAXD01025570.1|	EFN75236	gi|307191798|gb| |amyloid protein-binding protein 2	140	-33.26	Query: 3' tcCGGCCCTGCTCACGTTat 5'	Ref: 5' agGCCGGGAC-AGTGCGAga 3'
761	mir-317	gi|619319831|gb|GAXD01000918.1|	#N/A	#N/A	158	-32.51	Query: 3' tcTATGGTGGTCG-----ACACAAGt 5'	Ref: 5' ggATGCCGCCGGCTTTGGTGTGTTCa 3'
762	mir-34	gi|619320613|gb|GAXD01000136.1|	ERL88463	gi|156548625|ref| | hydroxysteroid dehydrogenase-like protein 2-like	169	-30.93	Query: 3' tgTTGGTCGATTGGTGTGACGGt 5'	Ref: 5' acGAACAGCTATCCACACTGCTg 3'
763	mir-34	gi|619320549|gb|GAXD01000200.1|	XP_972068	gi|189237255|ref| | agap003656-pa	143	-30.21	Query: 3' tgtTGGTCGATTG--GTGTGACGGt 5'	Ref: 5' actACCTGCTAGCCACACATTGTCg 3'
764	mir-34	gi|619320391|gb|GAXD01000358.1|	XP_002425003	gi|383847895|ref| | spry domain-containing protein 7-like	147	-30.81	Query: 3' tgtTGGTCGATTGGT-GTGACGGt 5'	Ref: 5' ttcACTAGCTGACTACTACTGTCa 3'
765	mir-34	gi|619320354|gb|GAXD01000395.1|	XP_972068	gi|189237255|ref| | agap003656-pa	143	-30.21	Query: 3' tgtTGGTCGATTG--GTGTGACGGt 5'	Ref: 5' actACCTGCTAGCCACACATTGTCg 3'
766	mir-34	gi|619320218|gb|GAXD01000531.1|	XP_971849	gi|189235987|ref| | bmkettin	159	-31.84	Query: 3' tgTTGGTCGATTGGTGTGACGGt 5'	Ref: 5' gaAACCAGCT-CTCGCATTGCCa 3'
767	mir-34	gi|619320026|gb|GAXD01000723.1|	WP_003173757	gi|489265950|ref| |pectin lyase	164	-30.67	Query: 3' tgTTGGTCG--ATTGGTGTGACGGt 5'	Ref: 5' gcAGCCGGCTTTGGTGACACTGCCc 3'
768	mir-34	gi|619319646|gb|GAXD01001103.1|	XP_003694474	gi|380021230|ref| | peroxidase-like	145	-30.85	Query: 3' tgTTGGTCGATTGGTGTGACGGt 5'	Ref: 5' gcGGCGCGCTCCCCGCGCTGCCa 3'
769	mir-34	gi|619319645|gb|GAXD01001104.1|	EFX84548	gi|380021230|ref| | peroxidase-like	145	-30.85	Query: 3' tgTTGGTCGATTGGTGTGACGGt 5'	Ref: 5' gcGGCGCGCTCCCCGCGCTGCCa 3'
770	mir-34	gi|619319620|gb|GAXD01001129.1|	#N/A	#N/A	144	-30.96	Query: 3' tgTTGGT-CGATTGGTGTGACGGt 5'	Ref: 5' gtAACCGTGTTGGCCGTGCTGCCc 3'
771	mir-34	gi|619319592|gb|GAXD01001157.1|	#N/A	#N/A	160	-35	Query: 3' tgTTGGTCGATTGG--TGTGACGGt 5'	Ref: 5' gcGACCAACTGACCAAACGCTGCCa 3'
772	mir-34	gi|619318927|gb|GAXD01001822.1|	XP_003705092	gi|383859216|ref| | serine threonine-protein kinase mitochondrial-like	145	-30.1	Query: 3' tgTTGGTCGATTGGTGTGACGGt 5'	Ref: 5' gcAATCAGCTCTGCACAGTGCCa 3'
773	mir-34	gi|619318167|gb|GAXD01002582.1|	ADX60045	gi|323387792|gb| |r2 protein	151	-30.74	Query: 3' tgtTGGTCGA--TTGGTGTGACGGt 5'	Ref: 5' gtcACCAGCTTCAACCGCACTTCCg 3'
774	mir-34	gi|619318151|gb|GAXD01002598.1|	EFN84208	gi|307206128|gb|EFN84208.1|hypothetical protein EAI_09996	160	-35	Query: 3' tgTTGGTCGATTGG--TGTGACGGt 5'	Ref: 5' gcGACCAACTGACCAAACGCTGCCa 3'
775	mir-34	gi|619317995|gb|GAXD01002754.1|	XP_006132513	gi|558205547|ref| | regulator of telomere elongation helicase 1 isoform x4	156	-31.13	Query: 3' tgTTGGTCGATTGGT-GTGACGGt 5'	Ref: 5' caAGCCAGCTGTGCACCGCTGCCg 3'
776	mir-34	gi|619317965|gb|GAXD01002784.1|	XP_972068	gi|189237255|ref| | agap003656-pa	143	-30.21	Query: 3' tgtTGGTCGATTG--GTGTGACGGt 5'	Ref: 5' actACCTGCTAGCCACACATTGTCg 3'
777	mir-34	gi|619316873|gb|GAXD01003876.1|	XP_004923023	gi|512892807|ref| | proteasome subunit beta type-6-like	159	-30.16	Query: 3' tgTTGGTCGATTGGTGTGACGGt 5'	Ref: 5' gtAACCTGC-ATCCACATTGCCa 3'
778	mir-34	gi|619316099|gb|GAXD01004650.1|	#N/A	#N/A	154	-30.44	Query: 3' tgttgGTCGATTGGTGTGACGgt 5'	Ref: 5' agcggCGACTAGCCACACTGCgc 3'
779	mir-34	gi|619315825|gb|GAXD01004924.1|	XP_001605059	gi|345479260|ref| | fatty acid synthase-like isoform 1	156	-37.84	Query: 3' tgTTGGTCG--ATTGGTGTGACGGt 5'	Ref: 5' gcGACCAGTCACAGCCACGCTGCCa 3'
780	mir-34	gi|619315615|gb|GAXD01005134.1|	WP_003406225	gi|489501326|ref| |pectate lyase amb partial	164	-30.67	Query: 3' tgTTGGTCG--ATTGGTGTGACGGt 5'	Ref: 5' gcAGCCGGCTTTGGTGACACTGCCc 3'
781	mir-34	gi|619314953|gb|GAXD01005796.1|	#N/A	#N/A	154	-30.44	Query: 3' tgttgGTCGATTGGTGTGACGgt 5'	Ref: 5' agcggCGACTAGCCACACTGCgc 3'
782	mir-34	gi|619314516|gb|GAXD01006233.1|	EGI70209	gi|332030521|gb| |delta-aminolevulinic acid dehydratase	156	-32.35	Query: 3' tgTTGGTCGATTGG--TGTGACGGt 5'	Ref: 5' tcAGCCGGCTTATCAAACACTGTCa 3'
783	mir-34	gi|619314335|gb|GAXD01006414.1|	XP_006132513	gi|558205547|ref| | regulator of telomere elongation helicase 1 isoform x4	156	-31.13	Query: 3' tgTTGGTCGATTGGT-GTGACGGt 5'	Ref: 5' caAGCCAGCTGTGCACCGCTGCCg 3'
784	mir-34	gi|619312996|gb|GAXD01007753.1|	XP_002430077	gi|242019255|ref| |40s ribosomal protein	148	-31.89	Query: 3' tgTTGGTCGAT---TGGTGTGACGGt 5'	Ref: 5' tcACTCAGCTGGTCGCTACGCTGCCa 3'
785	mir-34	gi|619311659|gb|GAXD01009090.1|	#N/A	#N/A	179	-33.74	Query: 3' tgTTGGTCGATTGGTGTGACGGt 5'	Ref: 5' aaAACCAGC-CATCACACTGCCg 3'
786	mir-34	gi|619311229|gb|GAXD01009520.1|	#N/A	#N/A	159	-31.38	Query: 3' tgTTGGTCGATTGGTGTGACGGt 5'	Ref: 5' tcAACTAG-GAATCACACTGCTa 3'
787	mir-34	gi|619310692|gb|GAXD01010044.1|	#N/A	#N/A	147	-31.84	Query: 3' tgTTGGT-CGATTGGT-GTGACGGt 5'	Ref: 5' acGACCACGGTGGCCGCCGCTGCCt 3'
788	mir-34	gi|619307607|gb|GAXD01013015.1|	#N/A	#N/A	156	-30.43	Query: 3' tgtTGGTCGATTGGTGTGACGGt 5'	Ref: 5' gtcACCAGCT-ACC-CACTGTCa 3'
789	mir-34	gi|619307550|gb|GAXD01013072.1|	XP_004518230	gi|498927791|ref| | e3 ufm1-protein ligase 1 homolog	167	-30.39	Query: 3' tgTTGGTCGATTGGTGTGACGGt 5'	Ref: 5' ccAACCAAAGAACC-CACTGCCa 3'
790	mir-34	gi|619305429|gb|GAXD01015193.1|	#N/A	#N/A	162	-33.32	Query: 3' tgtTGGT-CGATTGG-TGTGACGGt 5'	Ref: 5' aacGCCACGCTAACCGACATTGCCg 3'
791	mir-34	gi|619305233|gb|GAXD01015389.1|	#N/A	#N/A	143	-31.41	Query: 3' tgTTGGTCGATTGGTGTGACGGt 5'	Ref: 5' acAAGCGGCT-GCCATGCTGCCa 3'
792	mir-34	gi|619304603|gb|GAXD01016019.1|	#N/A	#N/A	159	-30.84	Query: 3' tgTTGGTCGATTGGTGTGACGGt 5'	Ref: 5' gcGACC-GAGAGCTGCACTGCCa 3'
793	mir-34	gi|619303420|gb|GAXD01017202.1|	#N/A	#N/A	160	-35	Query: 3' tgTTGGTCGATTGG--TGTGACGGt 5'	Ref: 5' gcGACCAACTGACCAAACGCTGCCa 3'
794	mir-34	gi|619300247|gb|GAXD01020375.1|	NP_001157690	gi|255958217|ref| |fruitless	163	-31.69	Query: 3' tgTTGGTCGATTGGTGTGACGGt 5'	Ref: 5' acAACCTGCGCA-CGCACTGCCg 3'
795	mir-34	gi|619300057|gb|GAXD01020565.1|	XP_968959	gi|91079704|ref| | eukaryotic peptide chain release factor gtp-binding subunit	144	-30.57	Query: 3' tgTTGGTCGATTGGT--GTGACGGt 5'	Ref: 5' gcAACCAGTTTACTAACAACTGCCt 3'
796	mir-34	gi|619300055|gb|GAXD01020567.1|	EFN61251	gi|307167810|gb| |hbs1-like protein	144	-30.57	Query: 3' tgTTGGTCGATTGGT--GTGACGGt 5'	Ref: 5' gcAACCAGTTTACTAACAACTGCCt 3'
797	mir-34	gi|619299891|gb|GAXD01020731.1|	#N/A	#N/A	169	-32.08	Query: 3' tgttGGTC---GATTGG-TGTGACGGt 5'	Ref: 5' ctgtCCAGCTCCTAACCAACACTGCCa 3'
798	mir-34	gi|619299674|gb|GAXD01020947.1|	XP_003694238	gi|380020742|ref| | basement membrane-specific heparan sulfate proteoglycan core	143	-30.21	Query: 3' tgtTGGTCGATTG--GTGTGACGGt 5'	Ref: 5' actACCTGCTAGCCACACATTGTCg 3'
799	mir-34	gi|619299234|gb|GAXD01021387.1|	ERL88463	gi|156548625|ref| | hydroxysteroid dehydrogenase-like protein 2-like	169	-30.93	Query: 3' tgTTGGTCGATTGGTGTGACGGt 5'	Ref: 5' acGAACAGCTATCCACACTGCTg 3'
800	mir-34	gi|619299167|gb|GAXD01021454.1|	XP_966556	gi|91084031|ref| | wd40 protein	162	-30.74	Query: 3' tgttgGTCGATTGGTGTGACGGt 5'	Ref: 5' tcttgCGGCTGATCACACTGCTc 3'
801	mir-34	gi|619298979|gb|GAXD01021642.1|	XP_972748	gi|91080885|ref| | ga14321-pa	145	-31.03	Query: 3' tgTTGGTCGATTGGTGTGACGGt 5'	Ref: 5' gcAGCCTTTGGGTCACGCTGCCg 3'
802	mir-34	gi|619298734|gb|GAXD01021887.1|	#N/A	#N/A	174	-32	Query: 3' tgTTGG--TCGATTGGTGTGACGGt 5'	Ref: 5' tgAACCAGAGCT-GCCACACTGCCt 3'
803	mir-34	gi|619298338|gb|GAXD01022283.1|	XP_002425003	gi|383847895|ref| | spry domain-containing protein 7-like	147	-30.81	Query: 3' tgtTGGTCGATTGGT-GTGACGGt 5'	Ref: 5' ttcACTAGCTGACTACTACTGTCa 3'
804	mir-34	gi|619298271|gb|GAXD01022350.1|	#N/A	#N/A	149	-32	Query: 3' tgTTGGTCGATTGGTGTGACGGt 5'	Ref: 5' atAGCCAGC-GGCC-CACTGTCa 3'
805	mir-34	gi|619298081|gb|GAXD01022540.1|	XP_003426924	gi|345492777|ref| | aldehyde dimeric nadp-preferring-like isoform 3	164	-34.28	Query: 3' tgTTG-GTCGATTGGTGTGACGGt 5'	Ref: 5' tcGACATGGCTAACTACGCTGCCa 3'
806	mir-34	gi|619298079|gb|GAXD01022542.1|	XP_001843954	gi|158292606|ref| |agap005124-pa	164	-34.28	Query: 3' tgTTG-GTCGATTGGTGTGACGGt 5'	Ref: 5' tcGACATGGCTAACTACGCTGCCa 3'
807	mir-34	gi|619298078|gb|GAXD01022543.1|	XP_003426923	gi|345492775|ref| | aldehyde dimeric nadp-preferring-like isoform 2	164	-34.28	Query: 3' tgTTG-GTCGATTGGTGTGACGGt 5'	Ref: 5' tcGACATGGCTAACTACGCTGCCa 3'
808	mir-34	gi|619298077|gb|GAXD01022544.1|	XP_003426923	gi|345492775|ref| | aldehyde dimeric nadp-preferring-like isoform 2	164	-34.28	Query: 3' tgTTG-GTCGATTGGTGTGACGGt 5'	Ref: 5' tcGACATGGCTAACTACGCTGCCa 3'
809	mir-34	gi|619297831|gb|GAXD01022790.1|	NP_001161257	gi|268370155|ref| |polypeptide c transferase 6-like	163	-32.26	Query: 3' tgTTGGTCG----AT--TGGTGTGACGGt 5'	Ref: 5' gcATCCAGCATCTTACCACCACACTGCCa 3'
810	mir-34	gi|619297437|gb|GAXD01023184.1|	#N/A	#N/A	154	-30.67	Query: 3' tgTTGGTCGA-TTGGTGTGACGGt 5'	Ref: 5' taGACC-GCTCGGCCACGCTGCCc 3'
811	mir-34	gi|619297356|gb|GAXD01023265.1|	XP_004922059	gi|91084497|ref| | oxidase peroxidase	145	-30.85	Query: 3' tgTTGGTCGATTGGTGTGACGGt 5'	Ref: 5' gcGGCGCGCTCCCCGCGCTGCCa 3'
812	mir-34	gi|619297354|gb|GAXD01023267.1|	EFX80390	gi|321469410|gb|EFX80390.1|hypothetical protein DAPPUDRAFT_318553	145	-30.85	Query: 3' tgTTGGTCGATTGGTGTGACGGt 5'	Ref: 5' gcGGCGCGCTCCCCGCGCTGCCa 3'
813	mir-34	gi|619297353|gb|GAXD01023268.1|	XP_004922059	gi|512888270|ref|XP_004922059.1|PREDICTED: uncharacterized protein LOC101744777	145	-30.85	Query: 3' tgTTGGTCGATTGGTGTGACGGt 5'	Ref: 5' gcGGCGCGCTCCCCGCGCTGCCa 3'
814	mir-34	gi|619296298|gb|GAXD01023840.1|	#N/A	#N/A	161	-32.41	Query: 3' tgTTGGTCGATTGGTGTGACGGt 5'	Ref: 5' gcAGCCAGCCCTCACCACTGCCa 3'
815	mir-34	gi|619296197|gb|GAXD01023941.1|	#N/A	#N/A	149	-30.96	Query: 3' tgTTGGTCGATTGGTGTGACGGt 5'	Ref: 5' acGGCCAACAAACCACATTGTCa 3'
816	mir-34	gi|619296196|gb|GAXD01023942.1|	#N/A	#N/A	149	-30.96	Query: 3' tgTTGGTCGATTGGTGTGACGGt 5'	Ref: 5' acGGCCAACAAACCACATTGTCa 3'
817	mir-34	gi|619296195|gb|GAXD01023943.1|	#N/A	#N/A	149	-30.96	Query: 3' tgTTGGTCGATTGGTGTGACGGt 5'	Ref: 5' acGGCCAACAAACCACATTGTCa 3'
818	mir-34	gi|619290928|gb|GAXD01029210.1|	#N/A	#N/A	141	-30.09	Query: 3' tgTTGGTCGATTGGTGTGACGGt 5'	Ref: 5' tcGACCGGCAGCCCGCACTGTTc 3'
819	mir-34	gi|619289736|gb|GAXD01030402.1|	#N/A	#N/A	152	-30.67	Query: 3' tgTTGGTCGATTGGT--GTGACGGt 5'	Ref: 5' caGACCAGGGGACCACTTACTGCCa 3'
820	mir-34	gi|619289669|gb|GAXD01030469.1|	#N/A	#N/A	154	-30.05	Query: 3' tgTTGGTCGATTGGTGTGACGGt 5'	Ref: 5' ggGGCCAGCT--TCACGCTGCCc 3'
821	mir-281-1	gi|619318972|gb|GAXD01001777.1|	#N/A	#N/A	175	-30.31	Query: 3' tgaCAGCTGCCTGTCGAGAGAa 5'	Ref: 5' ctcGTCGGCGTCCAGCTCTCTc 3'
822	mir-281-1	gi|619317415|gb|GAXD01003334.1|	#N/A	#N/A	159	-30.92	Query: 3' tgACAGCTG-CCTGTCGAGAGAa 5'	Ref: 5' tcTTTCGATGGGGCAGCTTTCTt 3'
823	mir-281-1	gi|619314224|gb|GAXD01006525.1|	XP_002742355	gi|405965808|gb| |sti1-like protein	143	-32.45	Query: 3' tgACAGCTGCCTGT-CGA-GAGAa 5'	Ref: 5' tcTGTTGATGGATATGCTGCTCTt 3'
824	mir-281-1	gi|619310075|gb|GAXD01010569.1|	XP_003730886	gi|291241768|ref| | poly	147	-34.75	Query: 3' tgACAGCTG-CCTGTCGAGAGaa 5'	Ref: 5' acTGTCGATGGGGCAGCTTTCct 3'
825	mir-281-1	gi|619308068|gb|GAXD01012554.1|	XP_002424807	gi|242008012|ref| |hect e3 ubiquitin	146	-30.01	Query: 3' tgacAGCTGCCTGTCGAGAGaa 5'	Ref: 5' gtccTCGGCGGGCAGCTTTCaa 3'
826	mir-281-1	gi|619299369|gb|GAXD01021252.1|	XP_002427161	gi|242012896|ref| |rac protein kinase drac-	163	-32.92	Query: 3' tgACAGCTGCCT--GTCGAGAGAa 5'	Ref: 5' acTGTTGATGGAACCAGCTCTTTc 3'
827	mir-281-1	gi|619296980|gb|GAXD01023641.1|	#N/A	#N/A	179	-33.83	Query: 3' tgAC-AGCTGCCTGTCGAGAGAa 5'	Ref: 5' ttTGTTCGATGGAGAGCTCTCTt 3'
828	mir-281-1	gi|619295438|gb|GAXD01024700.1|	XP_005175789	gi|557752074|ref| | probable isocitrate dehydrogenase	152	-32.07	Query: 3' tgacaGCTGCCTG--TCGAGAGAa 5'	Ref: 5' ctgagCGGCGGACAGAGCTCTTTt 3'
829	mir-281-1	gi|619294536|gb|GAXD01025602.1|	#N/A	#N/A	143	-31.61	Query: 3' tgaCAGCTGCCTGTCGAGAGAa 5'	Ref: 5' gcgGTCGGCGGGGGGCTGTCTt 3'
830	mir-750	gi|619320738|gb|GAXD01000011.1|	AFW97644	gi|414073172|gb| |vitellogenin	144	-33.18	Query: 3' acTCGACCTTCTCAATCTAGAc 5'	Ref: 5' ggAGCTGGAAGAGCTGGAGCTg 3'
831	mir-750	gi|619320737|gb|GAXD01000012.1|	AFW97644	gi|414073172|gb| |vitellogenin	144	-33.18	Query: 3' acTCGACCTTCTCAATCTAGAc 5'	Ref: 5' ggAGCTGGAAGAGCTGGAGCTg 3'
832	mir-750	gi|619318981|gb|GAXD01001768.1|	#N/A	#N/A	144	-30.17	Query: 3' acTCGACCTTCTCAATCTAGAc 5'	Ref: 5' agAGGTGGCAGAGGGAGATCTg 3'
833	mir-750	gi|619313270|gb|GAXD01007479.1|	#N/A	#N/A	176	-31.98	Query: 3' acTCGACCTTCTCAATCTAGAc 5'	Ref: 5' ttAGATGGAAGAGTTGGATCTg 3'
834	mir-750	gi|619294787|gb|GAXD01025351.1|	XP_003072276	gi|303388083|ref| |phosphoacetyl-glucosamine mutase	140	-31.66	Query: 3' acTCGACCTTCTCAATCTAgac 5'	Ref: 5' gaAGCTGGAGGAGTTGGATggg 3'
835	mir-252	gi|619319445|gb|GAXD01001304.1|	BAG14261	gi|170321833|dbj| |41 kda zymogen	171	-32.56	Query: 3' gaGGA-CGCCGTGATCATGAATc 5'	Ref: 5' ctCCTCGCGGTACACGTACTTAg 3'
836	mir-252	gi|619318310|gb|GAXD01002439.1|	XP_001602426	gi|345487070|ref| | microtubule-actin cross-linking factor 1-like	159	-32.47	Query: 3' gaGGACGC-CGTGATCATGAAtc 5'	Ref: 5' ctCCTGCGCGCGGTAGTACTTcc 3'
837	mir-252	gi|619300327|gb|GAXD01020295.1|	XP_002422576	gi|242003008|ref| |chromobox	147	-30.54	Query: 3' gaGGAC--GCCGTGATCATGAATc 5'	Ref: 5' acTCTGACTGGCACTAGTGCTTGt 3'
838	mir-92c	gi|619319803|gb|GAXD01000946.1|	XP_003696009	gi|380024451|ref|XP_003696009.1|PREDICTED: uncharacterized protein LOC100866111	164	-30.21	Query: 3' cagTCCGGCCCTGACCACGTTAt 5'	Ref: 5' cagAGACTGGCACTGGTGCAGTg 3'
839	mir-92c	gi|619319450|gb|GAXD01001299.1|	#N/A	#N/A	141	-31.35	Query: 3' cagtccGGCCCTGACCACGTtat 5'	Ref: 5' gaagctCCGGGGCTGGTGCAcgc 3'
840	mir-92c	gi|619318918|gb|GAXD01001831.1|	#N/A	#N/A	140	-30.79	Query: 3' caGTCCGGCCCT----GACCACGTTAt 5'	Ref: 5' ttCAGGCCGGGATAACTTTGTGGAATa 3'
841	mir-92c	gi|619318905|gb|GAXD01001844.1|	XP_971669	gi|189234306|ref| | protein disulfide isomerase	144	-32.16	Query: 3' caGTCCGGCC-----CTGACCACGTTAt 5'	Ref: 5' ccCAGGTTGGTGACAGGCGGGTGCAGTg 3'
842	mir-92c	gi|619318686|gb|GAXD01002063.1|	#N/A	#N/A	153	-32.44	Query: 3' cagtCCGGCCC-TG--ACCACGTTAt 5'	Ref: 5' gggtGGCTGGGAACAGTGGTGCAGTg 3'
843	mir-92c	gi|619316752|gb|GAXD01003997.1|	#N/A	#N/A	141	-30.28	Query: 3' cagtccggCCCTG-A-CCACGTTAt 5'	Ref: 5' agagtcagGGGACATGGGTGCAGTa 3'
844	mir-92c	gi|619316751|gb|GAXD01003998.1|	#N/A	#N/A	141	-30.28	Query: 3' cagtccggCCCTG-A-CCACGTTAt 5'	Ref: 5' agagtcagGGGACATGGGTGCAGTa 3'
845	mir-92c	gi|619316750|gb|GAXD01003999.1|	#N/A	#N/A	141	-30.28	Query: 3' cagtccggCCCTG-A-CCACGTTAt 5'	Ref: 5' agagtcagGGGACATGGGTGCAGTa 3'
846	mir-92c	gi|619316749|gb|GAXD01004000.1|	#N/A	#N/A	141	-30.28	Query: 3' cagtccggCCCTG-A-CCACGTTAt 5'	Ref: 5' agagtcagGGGACATGGGTGCAGTa 3'
847	mir-92c	gi|619316710|gb|GAXD01004039.1|	XP_002426426	gi|242011371|ref| |splicing factor 3b	164	-31.73	Query: 3' caGTCCGGCC--CTGACCACGTTAt 5'	Ref: 5' ggTGGATCGGGTGTCTGGTGCAATg 3'
848	mir-92c	gi|619315465|gb|GAXD01005284.1|	#N/A	#N/A	172	-30.05	Query: 3' caGTC-CGGCCCTGACCACGTTAt 5'	Ref: 5' ctCAGAGCCGAAAGTGGTGCAATa 3'
849	mir-92c	gi|619314446|gb|GAXD01006303.1|	ESO86449	gi|556097797|gb|ESO86449.1|hypothetical protein LOTGIDRAFT_235472	163	-35.25	Query: 3' cagTCCGGCCCTGAC--CACGTTAt 5'	Ref: 5' tagAGGCCGGGAGTGGAGTGCAGTg 3'
850	mir-92c	gi|619313654|gb|GAXD01007095.1|	#N/A	#N/A	177	-42.11	Query: 3' caGTCCGGCCCTGACCACGTTat 5'	Ref: 5' caTAGGCCGGGGCTGGTGCAAcg 3'
851	mir-92c	gi|619310240|gb|GAXD01010413.1|	ENN71356	gi|91090089|ref| | ld04013p isoform 2	142	-30.64	Query: 3' cagtcCGGCCCTGACCACGTTAt 5'	Ref: 5' gacttGCTGGTGCTGGTGCGGTg 3'
852	mir-92c	gi|619309183|gb|GAXD01011439.1|	XP_002405505	gi|241263200|ref|XP_002405505.1|hypothetical protein IscW_ISCW024258	141	-30.98	Query: 3' caGTCCGGCCCTGACCACGTTat 5'	Ref: 5' taCGGGGCGGGCGTGGTGCGAct 3'
853	mir-92c	gi|619306819|gb|GAXD01013803.1|	#N/A	#N/A	147	-30.6	Query: 3' caGTCCGGCC-CTGA--CCACGTTat 5'	Ref: 5' atCAGGCCGGACCCTCCGGTGCAAgc 3'
854	mir-92c	gi|619306723|gb|GAXD01013899.1|	#N/A	#N/A	143	-30.4	Query: 3' caGTCCGGCCCTGACCACGTTAt 5'	Ref: 5' agCTGGCCGGGA-GGGCGCAATt 3'
855	mir-92c	gi|619306459|gb|GAXD01014163.1|	#N/A	#N/A	143	-34.41	Query: 3' caGTCCGGC--CCTGA-CCACGTTat 5'	Ref: 5' ggCAGGCCGCTGGGCTGGGTGCGAcg 3'
856	mir-92c	gi|619298538|gb|GAXD01022083.1|	XP_003398210	gi|340719542|ref| | solute carrier family 22 member 21-like	143	-32.18	Query: 3' caGTC--CGGCCCTGA--CCACGTTAt 5'	Ref: 5' ttCAGGAGTGGGGCCTGCGGTGCGATg 3'
857	mir-92c	gi|619297381|gb|GAXD01023240.1|	XP_003705052	gi|383859135|ref| | lim and sh3 domain protein lasp-like	148	-35.02	Query: 3' caGTCCGGCCCTGACCACGTTAt 5'	Ref: 5' gtCAGGCCGG----GGTGCAGTg 3'
858	mir-92c	gi|619296993|gb|GAXD01023628.1|	NP_001267051	gi|525342692|ref| |cryptochrome 2	144	-33.63	Query: 3' caGTCCGGCCCTGAC--CACGTTat 5'	Ref: 5' cgCAGGCTGGGGTTGTCGTGCAGgc 3'
859	mir-92c	gi|619295303|gb|GAXD01024835.1|	#N/A	#N/A	154	-33.47	Query: 3' caGTCCGGCC-CTGACCACGTTAt 5'	Ref: 5' tgCGCGCCGGTGAC-GGTGCAGTg 3'
860	mir-92c	gi|619295302|gb|GAXD01024836.1|	#N/A	#N/A	154	-33.47	Query: 3' caGTCCGGCC-CTGACCACGTTAt 5'	Ref: 5' tgCGCGCCGGTGAC-GGTGCAGTg 3'
861	mir-92c	gi|619294568|gb|GAXD01025570.1|	EFN75236	gi|307191798|gb| |amyloid protein-binding protein 2	142	-31.22	Query: 3' cagTCCGGCCCTGACCACGTTat 5'	Ref: 5' aggAGGCCGGGAC-AGTGCGAga 3'
862	mir-92c	gi|619294105|gb|GAXD01026033.1|	EFA05834	gi|189239704|ref| | microtubule associated-protein orbit	171	-30.28	Query: 3' caGTCCGGCCCTGACCACGTTAt 5'	Ref: 5' tgCAGGTCAAG-CTGGTGCAATg 3'
863	mir-92c	gi|619294104|gb|GAXD01026034.1|	EFA05834	gi|189239704|ref| | microtubule associated-protein orbit	171	-30.28	Query: 3' caGTCCGGCCCTGACCACGTTAt 5'	Ref: 5' tgCAGGTCAAG-CTGGTGCAATg 3'
864	mir-92c	gi|619294102|gb|GAXD01026036.1|	EFA05834	gi|189239704|ref| | microtubule associated-protein orbit	171	-30.28	Query: 3' caGTCCGGCCCTGACCACGTTAt 5'	Ref: 5' tgCAGGTCAAG-CTGGTGCAATg 3'
865	mir-92c	gi|619294101|gb|GAXD01026037.1|	EFA05834	gi|189239704|ref| | microtubule associated-protein orbit	171	-30.28	Query: 3' caGTCCGGCCCTGACCACGTTAt 5'	Ref: 5' tgCAGGTCAAG-CTGGTGCAATg 3'
866	mir-92c	gi|619294100|gb|GAXD01026038.1|	EFA05834	gi|189239704|ref| | microtubule associated-protein orbit	171	-30.28	Query: 3' caGTCCGGCCCTGACCACGTTAt 5'	Ref: 5' tgCAGGTCAAG-CTGGTGCAATg 3'
867	mir-92c	gi|619292915|gb|GAXD01027223.1|	XP_321954	gi|158302399|ref| |agap001202-pa	155	-31.81	Query: 3' cagtccggCCCTGACCACGTTAt 5'	Ref: 5' ggcgacaaGGGGCTGGTGCAGTa 3'
868	mir-92c	gi|619292850|gb|GAXD01027288.1|	#N/A	#N/A	149	-31.24	Query: 3' caGTCCGGCCCTGACCACGTTAt 5'	Ref: 5' gcCAGGCCGTCGTTGGTGCGGTc 3'
869	mir-92c	gi|619289611|gb|GAXD01030527.1|	#N/A	#N/A	141	-30.05	Query: 3' cagtccGGCCCTGACCACGTtat 5'	Ref: 5' ctccacCCGGGATTGGTGCAcgt 3'
870	mir-71	gi|619319054|gb|GAXD01001695.1|	NP_001116500	gi|172356221|ref| |matrix metalloproteinase 1 isoform 2	159	-31.56	Query: 3' gtACTTTCTGTT-CCATCACTCt 5'	Ref: 5' caTGAGAGAGGACGGTGGTGAGa 3'
871	mir-71	gi|619312969|gb|GAXD01007780.1|	#N/A	#N/A	148	-32.19	Query: 3' gtACTTTCTGTTCCA-TCACTCt 5'	Ref: 5' cgTGAGAGAGAGGGTGAGTGAGa 3'
872	mir-71	gi|619298320|gb|GAXD01022301.1|	EHJ72124	gi|357619633|gb| |matrix metalloproteinase 1 isoform 1	155	-30.84	Query: 3' gtACTTTCTGTT-CCATCACTCt 5'	Ref: 5' caTGGGAGAGGACGGTGGTGAGa 3'
873	mir-9a	gi|619317609|gb|GAXD01003140.1|	XP_317117	gi|158296772|ref| |agap008340-pa	161	-30.79	Query: 3' taGTATGTCG-----ATCTTTTGGTTTCt 5'	Ref: 5' tcCATGCAGCTGCATTAGGAAACCAAGGa 3'
874	mir-9a	gi|619317158|gb|GAXD01003591.1|	#N/A	#N/A	189	-31.27	Query: 3' taGTATGTC-GATCTTTTGGTTTCt 5'	Ref: 5' atCACACAGACTGGAAAACCAAAGg 3'
875	mir-9a	gi|619303676|gb|GAXD01016946.1|	#N/A	#N/A	194	-34.62	Query: 3' taGTATGTCGATCTTTTGGTTTCt 5'	Ref: 5' ctCATACAGCTAGATCACCAAAGa 3'
876	mir-9a	gi|619291291|gb|GAXD01028847.1|	NP_001088376	gi|147900039|ref| |dead (asp-glu-ala-asp) box polypeptide 31	141	-33.64	Query: 3' taGTATGTCGATCT----TTTGGTTTCt 5'	Ref: 5' gtCGTACAGCTAGAGTTGGTGCCGAAGg 3'
877	mir-317	gi|619319831|gb|GAXD01000918.1|	#N/A	#N/A	166	-34.64	Query: 3' ttTCTCTATGGTGGTCG-----ACACAAGt 5'	Ref: 5' ccAAGGATGCCGCCGGCTTTGGTGTGTTCa 3'
878	mir-317	gi|619319794|gb|GAXD01000955.1|	XP_313649	gi|347971770|ref| |agap004366-pa	143	-31.7	Query: 3' ttTCTCTATGGTGGTCGACACaagt 5'	Ref: 5' gcAGAGATAACGCCAGCTGTGagac 3'
879	mir-317	gi|619319060|gb|GAXD01001689.1|	XP_003399532	gi|340722273|ref| | protein transport protein sec24c-like	170	-33.69	Query: 3' ttTCTCTATGGTG---GTCGACACAAGt 5'	Ref: 5' tgAGGGGTACCATCAGCAGCTGTGTTTg 3'
880	mir-317	gi|619318910|gb|GAXD01001839.1|	XP_003399532	gi|340722273|ref| | protein transport protein sec24c-like	170	-33.69	Query: 3' ttTCTCTATGGTG---GTCGACACAAGt 5'	Ref: 5' tgAGGGGTACCATCAGCAGCTGTGTTTg 3'
881	mir-317	gi|619318350|gb|GAXD01002399.1|	XP_003426930	gi|345492808|ref|XP_003426930.1|PREDICTED: hypothetical protein LOC100678738	158	-31.83	Query: 3' tttCTCTATGGTGGTCGACACAAGt 5'	Ref: 5' tctGAGCCACCATCAGCTGTGGTCa 3'
882	mir-317	gi|619318170|gb|GAXD01002579.1|	EFN89604	gi|307214675|gb| |dehydrodolichyl diphosphate synthase	164	-30.47	Query: 3' tttcTCTATGGTG-GTCGACACAAGt 5'	Ref: 5' tggcAGGTGTCATGCAGCTGTGTTTa 3'
883	mir-317	gi|619312554|gb|GAXD01008195.1|	XP_972501	gi|91092124|ref| | dead-box rna-dependent helicase p68	150	-31.07	Query: 3' ttTCTCTATGGTG---GTCGACACAagt 5'	Ref: 5' ggAGAGATCCCACATTCAGCTGTGTata 3'
884	mir-317	gi|619311456|gb|GAXD01009293.1|	XP_002423205	gi|242004676|ref| |rho rac guanine nucleotide exchange	142	-35.93	Query: 3' ttTCTCTATGG-TGGTCGAC-ACAAgt 5'	Ref: 5' gaGGAGATACCTGCCAGCTGCTGTTga 3'
885	mir-317	gi|619307218|gb|GAXD01013404.1|	XP_001601525	gi|345490630|ref| | soss complex subunit b homolog	150	-31.2	Query: 3' ttTC-TCTATGGTGGTCGACACAagt 5'	Ref: 5' gtAGCAGATCCCACTGGCTGTGTcaa 3'
886	mir-317	gi|619304873|gb|GAXD01015749.1|	EHJ78721	gi|357630902|gb| |electron-transfer-flavoprotein beta polypeptide	175	-31.75	Query: 3' ttTCTCTATGGTGGTCGACACAAgt 5'	Ref: 5' aaAGTGAAACTACCAGCTGTGTTaa 3'
887	mir-317	gi|619303211|gb|GAXD01017411.1|	EKC21711	gi|405954206|gb| |wd and tetratricopeptide repeats protein partial	142	-31.51	Query: 3' ttTCTCTATG-GTGGTCGACACAagt 5'	Ref: 5' ttGGAGGGACATACCGGCTGTGTcaa 3'
888	mir-317	gi|619299108|gb|GAXD01021513.1|	XP_970726	gi|91082165|ref| | carnitine o-acetyltransferase	141	-32.32	Query: 3' tttCTCTATGGT----GGTCGACA-CAAGt 5'	Ref: 5' tctGGGATACCGAAGCCCAGTTGTGGTTCa 3'
889	mir-317	gi|619299107|gb|GAXD01021514.1|	XP_970726	gi|91082165|ref| | carnitine o-acetyltransferase	141	-32.32	Query: 3' tttCTCTATGGT----GGTCGACA-CAAGt 5'	Ref: 5' tctGGGATACCGAAGCCCAGTTGTGGTTCa 3'
890	mir-317	gi|619298153|gb|GAXD01022468.1|	#N/A	#N/A	154	-33.44	Query: 3' ttTCTCTATGGTG--GTCGACA-CAAGt 5'	Ref: 5' caAGAGATGCTACCTCAGTTGTGGTTCa 3'
891	mir-317	gi|619297511|gb|GAXD01023110.1|	EFN89604	gi|307214675|gb| |dehydrodolichyl diphosphate synthase	164	-30.47	Query: 3' tttcTCTATGGTG-GTCGACACAAGt 5'	Ref: 5' tggcAGGTGTCATGCAGCTGTGTTTa 3'
892	mir-317	gi|619296041|gb|GAXD01024097.1|	#N/A	#N/A	174	-31.38	Query: 3' ttTCTCTATGGTGGTC----GACACAAGt 5'	Ref: 5' ttAGAAGTGCCATCAGCCGACTGTGTTCg 3'
893	mir-317	gi|619295656|gb|GAXD01024482.1|	AGI96980	gi|478345971|gb| | 2	169	-30.99	Query: 3' ttTCTCTATGGTGGTCGACACAAGt 5'	Ref: 5' caGGGGATGGAACCGG-TGTGTTCg 3'
894	mir-317	gi|619294865|gb|GAXD01025273.1|	XP_623076	gi|328790300|ref| | glycoprotein-n-acetylgalactosamine 3-beta-galactosyltransferase 1-like	159	-30.6	Query: 3' ttTCTCTATGGTGGTCGACACAAGt 5'	Ref: 5' agAGATGTATCATTAGCTGTGCTCa 3'
895	mir-317	gi|619291471|gb|GAXD01028667.1|	#N/A	#N/A	173	-30.76	Query: 3' tttcTCTATGGTGGTCGACACAAGt 5'	Ref: 5' ttctAAAGAGTACTAGCTGTGTTCa 3'
896	mir-317	gi|619289751|gb|GAXD01030387.1|	#N/A	#N/A	142	-30.11	Query: 3' ttTCTCTATGGTGGT--CGACACAagt 5'	Ref: 5' aaAGAGGTACCTACAGTGCTGTGTgaa 3'
897	mir-1175	gi|619320021|gb|GAXD01000728.1|	XP_395830	gi|328785786|ref| | ccr4-not transcription complex subunit 1 isoform 2	151	-30.28	Query: 3' cattCAACCTCCTCACTTAGAGt 5'	Ref: 5' acctGTTGAGGGAGTGGGTCTCa 3'
898	mir-375	gi|619315721|gb|GAXD01005028.1|	#N/A	#N/A	152	-31.14	Query: 3' atTGAGCTCGGCTTGCTTGTtt 5'	Ref: 5' tgACTCGATCCGGACGGACAca 3'
899	mir-375	gi|619299037|gb|GAXD01021584.1|	#N/A	#N/A	143	-30.55	Query: 3' attGAGCTCGGCTTGCTTGttt 5'	Ref: 5' tctCTCGAGCTGGGCGAACtcc 3'
900	mir-375	gi|619299036|gb|GAXD01021585.1|	XP_003527950	gi|356518567|ref|XP_003527950.1|PREDICTED: uncharacterized protein LOC100793437	143	-30.55	Query: 3' attGAGCTCGGCTTGCTTGttt 5'	Ref: 5' tctCTCGAGCTGGGCGAACtcc 3'
901	mir-375	gi|619299035|gb|GAXD01021586.1|	#N/A	#N/A	143	-30.55	Query: 3' attGAGCTCGGCTTGCTTGttt 5'	Ref: 5' tctCTCGAGCTGGGCGAACtcc 3'
902	mir-375	gi|619298673|gb|GAXD01021948.1|	XP_318078	gi|58390932|ref| |agap004742-pb	140	-33.86	Query: 3' atTGAGCTCGGCTTGCTTGTTt 5'	Ref: 5' ctACTCGGGCCGGGGGAGCAAa 3'
903	mir-375	gi|619298672|gb|GAXD01021949.1|	XP_318078	gi|58390932|ref| |agap004742-pb	140	-33.86	Query: 3' atTGAGCTCGGCTTGCTTGTTt 5'	Ref: 5' ctACTCGGGCCGGGGGAGCAAa 3'
904	mir-375	gi|619297971|gb|GAXD01022650.1|	#N/A	#N/A	150	-32.53	Query: 3' atTGAGCTCG---GCT--TGCTTGTTt 5'	Ref: 5' gaGCTCGAGCTGGCGACCACGAGCAAg 3'
905	mir-375	gi|619297778|gb|GAXD01022843.1|	#N/A	#N/A	147	-30.01	Query: 3' attGAGCTCGGCTTGCTTGTTt 5'	Ref: 5' tgcCTCGAGCCTGGCGGACAGg 3'
906	mir-100a-1	gi|619314239|gb|GAXD01006510.1|	XP_001947282	gi|328723550|ref| | serine threonine-protein kinase tousled-like 1-like	167	-30.24	Query: 3' ttGTGTTC-A-AGCC---TAGATGCCCAa 5'	Ref: 5' ttCATAAGCTGTTGGATCATCTACGGGTt 3'
907	mir-100a-1	gi|619296247|gb|GAXD01023891.1|	#N/A	#N/A	155	-32.57	Query: 3' ttGTGTTCAAGCCTAGATGCCCaa 5'	Ref: 5' cgCACAGG--GGGATCTACGGGat 3'
908	mir-10a	gi|619319837|gb|GAXD01000912.1|	XP_003427541	gi|345495624|ref|XP_003427541.1|PREDICTED: hypothetical protein LOC100122044	178	-31.62	Query: 3' tagaTTGAG-CCTAGATGTCCCAa 5'	Ref: 5' caacAGCTCAGGATTTACAGGGTt 3'
909	mir-10a	gi|619315493|gb|GAXD01005256.1|	ENN78814	gi|91081173|ref| | mitochondrial oxodicarboxylate carrier	154	-31.31	Query: 3' tagattgagCCTAGATGTCCCAa 5'	Ref: 5' ggtgctggaGGATCTGCAGGGTt 3'
910	mir-10a	gi|619307794|gb|GAXD01012828.1|	XP_002430520	gi|242020152|ref| |	141	-30.85	Query: 3' taGATTGAGCCTAGATGTCCCaa 5'	Ref: 5' ggCTGACTTGGATTTTCAGGGag 3'
911	mir-10a	gi|619306156|gb|GAXD01014466.1|	#N/A	#N/A	184	-33.18	Query: 3' taGATTGAGCC-TAGATGTCCCAa 5'	Ref: 5' agTTGACTCGGCATTTACAGGGTc 3'
912	mir-10a	gi|619298241|gb|GAXD01022380.1|	XP_003704098	gi|383857210|ref| | phosphoribosylformylglycinamidine synthase-like	180	-30.05	Query: 3' taGATTGAG-CCTAGATGTCCCAa 5'	Ref: 5' ttCTAGTTCAAGATCTACAGGGTg 3'
913	mir-10a	gi|619293267|gb|GAXD01026871.1|	#N/A	#N/A	157	-30.15	Query: 3' tagaTTGAGCCTAGATGTCCCaa 5'	Ref: 5' ctacAGCTCGGATC-ACAGGGca 3'
914	mir-31	gi|619312063|gb|GAXD01008686.1|	XP_001952655	gi|328702399|ref| | protein retinal degeneration b-like isoform 1	174	-31.18	Query: 3' tcGATACGGC-TGTAGAACGGa 5'	Ref: 5' ggCTATGCTGCTCATCTTGCCc 3'
915	mir-7550	gi|619318153|gb|GAXD01002596.1|	EFN80440	gi|307200108|gb| |equilibrative nucleoside transporter 1	143	-30.91	Query: 3' acCAG--GAAGCTCGGCCTa 5'	Ref: 5' tgGTCATCGTCGAGCCGGGt 3'
916	mir-7550	gi|619295313|gb|GAXD01024825.1|	#N/A	#N/A	140	-34.03	Query: 3' acCAGGAAGCTCGGCCTa 5'	Ref: 5' ggGTCCTGCGGGCCGGGt 3'
917	mir482	gi|619318683|gb|GAXD01002066.1|	XP_001945941	gi|328721273|ref| | matrix metalloproteinase-17-like	148	-31.08	Query: 3' acGAAGGGTTAGTCGGGTAAGg 5'	Ref: 5' ctCTTCCCAGTCAGACCATTTt 3'
918	mir482	gi|619318263|gb|GAXD01002486.1|	#N/A	#N/A	152	-30.5	Query: 3' acGAAGGGTTAGTCGGGTAAGg 5'	Ref: 5' tgCTTCCTTTTCGTTCCATTCc 3'
919	mir482	gi|619316338|gb|GAXD01004411.1|	XP_001603104	gi|156553982|ref| | zinc finger protein 235-like	163	-31.28	Query: 3' acGAAGG-GTTAGTCGGGTAAGg 5'	Ref: 5' ggTTTCCGCATAAAGCCCATTCc 3'
920	mir482	gi|619309677|gb|GAXD01010945.1|	#N/A	#N/A	181	-34.75	Query: 3' acgaaGGGTTAGTCGGGTAAGg 5'	Ref: 5' acccgTCCAATCAGCCCATTCc 3'
921	mir482	gi|619309644|gb|GAXD01010978.1|	#N/A	#N/A	171	-32.63	Query: 3' acgAAGGGTTAGTCGGGTAAgg 5'	Ref: 5' agaTTCCCAGTCAGCCCATTaa 3'
922	mir482	gi|619309233|gb|GAXD01011389.1|	AFN82956	gi|396081339|gb| |glycerol 3-phosphate dehydrogenase	163	-31.52	Query: 3' acGAAGGGTTAG------TCGGGTAAGg 5'	Ref: 5' aaCTTCCTGATCTCGGCAAGCCCATTCc 3'
923	mir482	gi|619307794|gb|GAXD01012828.1|	XP_002430520	gi|242020152|ref| |	143	-30.15	Query: 3' acGAAGG-GTTAGTCGGGTAAgg 5'	Ref: 5' ggCTCCCGTGGGCAGCCCATTgc 3'
924	mir482	gi|619306469|gb|GAXD01014153.1|	XP_003703033	gi|383855052|ref| | exocyst complex component 3-like	156	-34.9	Query: 3' acGAAGGGTTAGTCGGGTAAGg 5'	Ref: 5' agCTCTCCAATCAGCCTGTTCc 3'
925	mir482	gi|619299585|gb|GAXD01021036.1|	XP_001604313	gi|345493337|ref| | btb poz domain-containing protein 7-like	175	-30.07	Query: 3' acGAAGGGTTAGT----CGGGTAAGg 5'	Ref: 5' atCTTCTCAATCATACTGCCCATTCa 3'
926	mir482	gi|619297746|gb|GAXD01022875.1|	XP_966351	gi|91094089|ref| | aldo-keto reductase isoform 1	158	-32.98	Query: 3' acGAAGGGTTAGT--C-GGGTAAGg 5'	Ref: 5' agCTTCCCGATCACGGCCTCATTCt 3'
927	mir482	gi|619297090|gb|GAXD01023531.1|	EGI67410	gi|332027326|gb| |matrix metalloproteinase-17	148	-31.08	Query: 3' acGAAGGGTTAGTCGGGTAAGg 5'	Ref: 5' ctCTTCCCAGTCAGACCATTTt 3'
928	mir482	gi|619295051|gb|GAXD01025087.1|	#N/A	#N/A	156	-30.76	Query: 3' acgaagGGTTAGTCGGGTAAGg 5'	Ref: 5' agccaaCCCATCAGTCCATTCc 3'
929	mir482	gi|619293693|gb|GAXD01026445.1|	#N/A	#N/A	147	-30.96	Query: 3' acGAAGGGTTA-GTCGGGTAAGg 5'	Ref: 5' cgTTTTCCGATACAGTTCATTCc 3'
930	mir-2478	gi|619295072|gb|GAXD01025066.1|	#N/A	#N/A	166	-30.07	Query: 3' acCACAGTCTTCACCCTATg 5'	Ref: 5' ggGGGTGAGGGGTGGGATAc 3'
931	mir-993	gi|619319837|gb|GAXD01000912.1|	XP_003427541	gi|345495624|ref|XP_003427541.1|PREDICTED: hypothetical protein LOC100122044	173	-31.54	Query: 3' ttCGGG-CCTAGATGTCCCAt 5'	Ref: 5' caGCTCAGGATTTACAGGGTt 3'
932	mir-993	gi|619315297|gb|GAXD01005452.1|	EFN65152	gi|307174886|gb| |cordon-bleu 1	146	-31.26	Query: 3' ttCGGGCCTAGATGTCCCAt 5'	Ref: 5' tgGCCTGGGTTTTCAGGGTa 3'
933	mir-993	gi|619305840|gb|GAXD01014782.1|	XP_002047864	gi|195378184|ref| |gj11694	142	-31.82	Query: 3' ttCGGGCCTAGATGTCCCAt 5'	Ref: 5' caGCCCGGATAGAGAGGGTg 3'
934	mir-993	gi|619298107|gb|GAXD01022514.1|	#N/A	#N/A	141	-30.26	Query: 3' ttCGGGCCT-----AGATGTCCCat 5'	Ref: 5' gaGCCTGGATGTTCTCTACAGGGga 3'
935	mir-993	gi|619293267|gb|GAXD01026871.1|	#N/A	#N/A	152	-30.8	Query: 3' ttCGGGCCTAGATGTCCCat 5'	Ref: 5' caGCTCGGATC-ACAGGGca 3'
936	mir-993	gi|619320564|gb|GAXD01000185.1|	EGI69955	gi|332030161|gb| | ubiquitin carboxyl-terminal hydrolase faf-x	156	-31.45	Query: 3' gtTTTCGGGCCTT-GATGTCCCat 5'	Ref: 5' ggAAGGTCTGGGGCCTACAGGGgg 3'
937	mir-993	gi|619320139|gb|GAXD01000610.1|	#N/A	#N/A	161	-30.13	Query: 3' gttttCGGGCCTTG-ATGTCCCAt 5'	Ref: 5' gacttGGCCGGGACGGACAGGGTa 3'
938	mir-993	gi|619319620|gb|GAXD01001129.1|	#N/A	#N/A	145	-31.24	Query: 3' gtTTTCGGGCCTTGATGTCCCat 5'	Ref: 5' acGGAGCCCGGTAGTACGGGGcc 3'
939	mir-993	gi|619319230|gb|GAXD01001519.1|	XP_392496	gi|328784855|ref| | calcium-binding mitochondrial carrier protein aralar1	156	-33.78	Query: 3' gtTTTCGGGCCT-TGATGTCCCAt 5'	Ref: 5' gcAGTGCCTGGAGAGTGCAGGGTa 3'
940	mir-993	gi|619318535|gb|GAXD01002214.1|	#N/A	#N/A	149	-30.36	Query: 3' gtTTTCGGGCCTTGATGTCCCat 5'	Ref: 5' caAGCGCTCGGAGGGACAGGGgg 3'
941	mir-993	gi|619318533|gb|GAXD01002216.1|	#N/A	#N/A	149	-30.36	Query: 3' gtTTTCGGGCCTTGATGTCCCat 5'	Ref: 5' caAGCGCTCGGAGGGACAGGGgg 3'
942	mir-993	gi|619318310|gb|GAXD01002439.1|	XP_001602426	gi|345487070|ref| | microtubule-actin cross-linking factor 1-like	144	-32.18	Query: 3' gtTTTCGGGC-CTTGATGTCCCat 5'	Ref: 5' ttGAAGCTCGCGGGCTGCAGGGac 3'
943	mir-993	gi|619317823|gb|GAXD01002926.1|	XP_002429121	gi|242017283|ref| |tubulin alpha-1 chain	151	-31.07	Query: 3' gtTTTCGGGCCTTGATGTCCCAt 5'	Ref: 5' tcGAAACCTGGGG-TGCAGGGTa 3'
944	mir-993	gi|619316550|gb|GAXD01004199.1|	AAU94685	gi|53829613|gb| |alpha-tubulin	153	-31.16	Query: 3' gtTTTCGGGCCTTGATGTCCCAt 5'	Ref: 5' ccAGTGCACCGGGCTGCAGGGTt 3'
945	mir-993	gi|619313974|gb|GAXD01006775.1|	#N/A	#N/A	141	-31.89	Query: 3' gtTTTCGGGCCTTGATGTCCCat 5'	Ref: 5' gaGGAGCCTGGAAAGGCAGGGgg 3'
946	mir-993	gi|619308512|gb|GAXD01012110.1|	#N/A	#N/A	143	-30.92	Query: 3' gtTTTCG-GGCCTTG---ATGTCCCat 5'	Ref: 5' gaGAGGCGCCGGGGCGTATACAGGGac 3'
947	mir-993	gi|619306222|gb|GAXD01014400.1|	#N/A	#N/A	140	-30.62	Query: 3' gtTTTCGGGCC---TTGATGTCCCat 5'	Ref: 5' ccAGAGCCTGGAGAAATTGCAGGGac 3'
948	mir-993	gi|619306221|gb|GAXD01014401.1|	EGI63449	gi|332023193|gb| |t-complex protein 1 subunit delta	140	-30.62	Query: 3' gtTTTCGGGCC---TTGATGTCCCat 5'	Ref: 5' ccAGAGCCTGGAGAAATTGCAGGGac 3'
949	mir-993	gi|619305810|gb|GAXD01014812.1|	EFN80222	gi|307199749|gb| |calcium calmodulin-dependent protein kinase	157	-30.09	Query: 3' gttttCGGGCCTTGA-TGTCCCAt 5'	Ref: 5' gtgctGCTCGGAGCTCACGGGGTc 3'
950	mir-993	gi|619300084|gb|GAXD01020538.1|	#N/A	#N/A	154	-33.18	Query: 3' gttTTCGGGCCTTGATGTCCCAt 5'	Ref: 5' attAGGCCTGGGGC-ACGGGGTa 3'
951	mir-993	gi|619299827|gb|GAXD01020795.1|	EKC28676	gi|405963072|gb| |tubulin alpha-3 chain	151	-31.07	Query: 3' gtTTTCGGGCCTTGATGTCCCAt 5'	Ref: 5' tcGAAACCTGGGG-TGCAGGGTa 3'
952	mir-993	gi|619298984|gb|GAXD01021637.1|	#N/A	#N/A	152	-30.08	Query: 3' gttTTCGGGCCTTGATGTCCCAt 5'	Ref: 5' accGGGCCCGAGGATGCAGGGTg 3'
953	mir-993	gi|619298557|gb|GAXD01022064.1|	#N/A	#N/A	147	-33.44	Query: 3' gttTTCGGG--CCTTGATGTCCCAt 5'	Ref: 5' cacAGGCCCGGGGAGCTAGAGGGTa 3'
954	mir-993	gi|619298107|gb|GAXD01022514.1|	#N/A	#N/A	144	-32.06	Query: 3' gtTTTCGGGCCT-----TGATGTCCCat 5'	Ref: 5' agAGAGCCTGGATGTTCTCTACAGGGga 3'
955	mir-993	gi|619294538|gb|GAXD01025600.1|	#N/A	#N/A	149	-30.36	Query: 3' gtTTTCGGGCCTTGATGTCCCat 5'	Ref: 5' caAGCGCTCGGAGGGACAGGGgc 3'
956	mir-993	gi|619294389|gb|GAXD01025749.1|	#N/A	#N/A	151	-30.83	Query: 3' gtTTTCGGGCC--TTGA-TGTCCCAt 5'	Ref: 5' tgAAGGTCCGGGCGGCTGACGGGGTt 3'
957	mir-993	gi|619293394|gb|GAXD01026744.1|	#N/A	#N/A	144	-30.3	Query: 3' gtTTTCGGGCCTT-GATGTCCcat 5'	Ref: 5' tgACAGCCCGGAGCCTACAGGcct 3'
958	mir-12	gi|619319979|gb|GAXD01000770.1|	#N/A	#N/A	140	-30.27	Query: 3' tgGTCATGGACTA----CATTATGAGt 5'	Ref: 5' gcCAGTATTTGGTGTCAGTCATACTCa 3'
959	mir-12	gi|619296183|gb|GAXD01023955.1|	CAJ30045	gi|78033430|emb|CAJ30045.1|conserved hypothetical protein	140	-31.38	Query: 3' tgGTCATGGACTAC--ATTATGAGt 5'	Ref: 5' acCGGTGCCTGGTGCAAAAGACTCg 3'
960	mir-34	gi|619320634|gb|GAXD01000115.1|	XP_966692	gi|91086235|ref| | transitional endoplasmic reticulum atpase ter94 isoform 1	161	-30.59	Query: 3' tgATGGTCGATTGGTGTGACGGt 5'	Ref: 5' ccTACCAATTGATGACACTGTCg 3'
961	mir-34	gi|619320549|gb|GAXD01000200.1|	XP_972068	gi|189237255|ref| | agap003656-pa	148	-35.08	Query: 3' tgATGGTCGATTG--GTGTGACGGt 5'	Ref: 5' acTACCTGCTAGCCACACATTGTCg 3'
962	mir-34	gi|619320391|gb|GAXD01000358.1|	XP_002425003	gi|383847895|ref| | spry domain-containing protein 7-like	147	-30.91	Query: 3' tgaTGGTCGATTGGT-GTGACGGt 5'	Ref: 5' ttcACTAGCTGACTACTACTGTCa 3'
963	mir-34	gi|619320354|gb|GAXD01000395.1|	XP_972068	gi|189237255|ref| | agap003656-pa	148	-35.08	Query: 3' tgATGGTCGATTG--GTGTGACGGt 5'	Ref: 5' acTACCTGCTAGCCACACATTGTCg 3'
964	mir-34	gi|619320218|gb|GAXD01000531.1|	XP_971849	gi|189235987|ref| | bmkettin	154	-30.91	Query: 3' tgaTGGTCGATTGGTGTGACGGt 5'	Ref: 5' gaaACCAGCT-CTCGCATTGCCa 3'
965	mir-34	gi|619320017|gb|GAXD01000732.1|	XP_002427021	gi|242012607|ref| |protein purity of	141	-32.21	Query: 3' tgATGGTCGATTGGTGTGACGGt 5'	Ref: 5' ctTGGCAGCTGACCACCCTGCTa 3'
966	mir-34	gi|619319592|gb|GAXD01001157.1|	#N/A	#N/A	159	-30.56	Query: 3' tgaTGGTCGATTGG--TGTGACGGt 5'	Ref: 5' gcgACCAACTGACCAAACGCTGCCa 3'
967	mir-34	gi|619318349|gb|GAXD01002400.1|	#N/A	#N/A	160	-31.33	Query: 3' tgatggTCGATT---GGTGTGACGGt 5'	Ref: 5' gtctaaAGCTTAGTGCCACACTGCCg 3'
968	mir-34	gi|619318167|gb|GAXD01002582.1|	ADX60045	gi|323387792|gb| |r2 protein	151	-30.84	Query: 3' tgaTGGTCGA--TTGGTGTGACGGt 5'	Ref: 5' gtcACCAGCTTCAACCGCACTTCCg 3'
969	mir-34	gi|619318151|gb|GAXD01002598.1|	EFN84208	gi|307206128|gb|EFN84208.1|hypothetical protein EAI_09996	159	-30.56	Query: 3' tgaTGGTCGATTGG--TGTGACGGt 5'	Ref: 5' gcgACCAACTGACCAAACGCTGCCa 3'
970	mir-34	gi|619317965|gb|GAXD01002784.1|	XP_972068	gi|189237255|ref| | agap003656-pa	148	-35.08	Query: 3' tgATGGTCGATTG--GTGTGACGGt 5'	Ref: 5' acTACCTGCTAGCCACACATTGTCg 3'
971	mir-34	gi|619317768|gb|GAXD01002981.1|	XP_001814901	gi|189239425|ref| | toutatis	147	-32.64	Query: 3' tgATGGTCGATTGGTGTGACGGt 5'	Ref: 5' gtTGCT-GCTGACCAGACTGCCa 3'
972	mir-34	gi|619316358|gb|GAXD01004391.1|	XP_001663926	gi|108869767|gb| | aael013742-pa	143	-30.89	Query: 3' tgATG-GTCGAT-TGGTGTGACGGt 5'	Ref: 5' acTGCACTCCTATTCCACGCTGCCa 3'
973	mir-34	gi|619315825|gb|GAXD01004924.1|	XP_001605059	gi|345479260|ref| | fatty acid synthase-like isoform 1	155	-33.4	Query: 3' tgaTGGTCG--ATTGGTGTGACGGt 5'	Ref: 5' gcgACCAGTCACAGCCACGCTGCCa 3'
974	mir-34	gi|619315128|gb|GAXD01005621.1|	XP_003705306	gi|383859651|ref| | breast cancer metastasis-suppressor 1-like protein-a-like	147	-30.39	Query: 3' tgatGGTCGATTGGTGTGACGGt 5'	Ref: 5' ccctCCAGCAGCCTCCGCTGCCa 3'
975	mir-34	gi|619313525|gb|GAXD01007224.1|	#N/A	#N/A	167	-34.22	Query: 3' tgATGGT--CGATT--GGTGTGACGGt 5'	Ref: 5' acTACCGTTGTTAATCCCGCACTGCCa 3'
976	mir-34	gi|619313140|gb|GAXD01007609.1|	EEZ97539	gi|189241647|ref| | cg34401 cg34401-pa	172	-30.32	Query: 3' tgATGGT-CGATTGGTGTGACGGt 5'	Ref: 5' atTATCATGCTTGCCTCACTGCCg 3'
977	mir-34	gi|619312841|gb|GAXD01007908.1|	XP_004537507	gi|195385280|ref| |gj15249	156	-30.52	Query: 3' tgATGGTCGAT---TGGTGTGACGGt 5'	Ref: 5' gcTACCAGCTATGGAAAACATTGCCc 3'
978	mir-34	gi|619311912|gb|GAXD01008837.1|	#N/A	#N/A	140	-30.34	Query: 3' tgATGGTC-----GATTGGTGTGACGgt 5'	Ref: 5' ggTACCAGTGGCACTAGCCACACTGTgg 3'
979	mir-34	gi|619311659|gb|GAXD01009090.1|	#N/A	#N/A	174	-32.81	Query: 3' tgaTGGTCGATTGGTGTGACGGt 5'	Ref: 5' aaaACCAGC-CATCACACTGCCg 3'
980	mir-34	gi|619310463|gb|GAXD01010248.1|	XP_003697363	gi|156549252|ref| | ubiquitin carboxyl-terminal hydrolase 10-like isoform 1	149	-30.24	Query: 3' tgATGGTCGATTGGTGTGACGGt 5'	Ref: 5' gcTATCAGTTATTCGCACTGACa 3'
981	mir-34	gi|619307607|gb|GAXD01013015.1|	#N/A	#N/A	156	-30.53	Query: 3' tgaTGGTCGATTGGTGTGACGGt 5'	Ref: 5' gtcACCAGCT-ACC-CACTGTCa 3'
982	mir-34	gi|619306176|gb|GAXD01014446.1|	XP_002429253	gi|242017555|ref| |presqualene diphosphate	152	-30.12	Query: 3' tgATGG--TCGATTGGTGTGACGGt 5'	Ref: 5' gcTACCAGAGCATGCTACATTGCCc 3'
983	mir-34	gi|619305757|gb|GAXD01014865.1|	#N/A	#N/A	153	-31.36	Query: 3' tgATGGT-CGATTGGTGTGACGgt 5'	Ref: 5' gcTACCACGCT--CCACACTGCaa 3'
984	mir-34	gi|619305429|gb|GAXD01015193.1|	#N/A	#N/A	162	-33.32	Query: 3' tgaTGGT-CGATTGG-TGTGACGGt 5'	Ref: 5' aacGCCACGCTAACCGACATTGCCg 3'
985	mir-34	gi|619303420|gb|GAXD01017202.1|	#N/A	#N/A	159	-30.56	Query: 3' tgaTGGTCGATTGG--TGTGACGGt 5'	Ref: 5' gcgACCAACTGACCAAACGCTGCCa 3'
986	mir-34	gi|619302798|gb|GAXD01017824.1|	#N/A	#N/A	177	-31.58	Query: 3' tgATGGTCGATTGGTGTGACGGt 5'	Ref: 5' agTACGAGTTTCCCACACTGCCg 3'
987	mir-34	gi|619301750|gb|GAXD01018872.1|	#N/A	#N/A	173	-30.92	Query: 3' tgatggTCGATTGGTGTGACGGt 5'	Ref: 5' agttaaAGTTGATCACACTGCCg 3'
988	mir-34	gi|619301066|gb|GAXD01019556.1|	EFN89998	gi|307215241|gb| |protein acn9-like mitochondrial	145	-31.26	Query: 3' tgATGGTCGATTGGTGTGACGGt 5'	Ref: 5' gtTGTCAGCTGACCAAACTGCTc 3'
989	mir-34	gi|619301058|gb|GAXD01019564.1|	#N/A	#N/A	144	-30.27	Query: 3' tgATGGTCG-ATTGGTGTGACGgt 5'	Ref: 5' atTATCAGCTTGGTCATACTGCac 3'
990	mir-34	gi|619300418|gb|GAXD01020204.1|	XP_003425499	gi|345486553|ref| | hippocampus abundant transcript 1 isoform 3	149	-30.85	Query: 3' tgATGGTCGATTGGTGTGACGGt 5'	Ref: 5' ccTGCTAGCTATTTACACTGACc 3'
991	mir-34	gi|619299980|gb|GAXD01020642.1|	XP_002432745	gi|332027405|gb| |formin-binding protein 4	154	-31.63	Query: 3' tgATGGTCGATTGGT-GTGACGGt 5'	Ref: 5' aaTACT-GTCAGCTGTCACTGCCg 3'
992	mir-34	gi|619299891|gb|GAXD01020731.1|	#N/A	#N/A	169	-32.7	Query: 3' tgatGGTC---GATTGG-TGTGACGGt 5'	Ref: 5' ctgtCCAGCTCCTAACCAACACTGCCa 3'
993	mir-34	gi|619299882|gb|GAXD01020740.1|	#N/A	#N/A	147	-34.23	Query: 3' tgATGGTCGATTGGTGTGACGGt 5'	Ref: 5' tcTATCAGC-GATCACGTTGCCg 3'
994	mir-34	gi|619299674|gb|GAXD01020947.1|	XP_003694238	gi|380020742|ref| | basement membrane-specific heparan sulfate proteoglycan core	148	-35.08	Query: 3' tgATGGTCGATTG--GTGTGACGGt 5'	Ref: 5' acTACCTGCTAGCCACACATTGTCg 3'
995	mir-34	gi|619299379|gb|GAXD01021242.1|	XP_001943000	gi|328710236|ref| | rap1 gtpase-activating protein 1-like	173	-34.17	Query: 3' tgATGGTCGATTGGT-GTGACGGt 5'	Ref: 5' gcTACCAGCT--CCACCACTGCCt 3'
996	mir-34	gi|619299375|gb|GAXD01021246.1|	EFN82357	gi|307203202|gb| |phosphofurin acidic cluster sorting protein 2	157	-31.34	Query: 3' tgatGGTCGATTGGTGTGACGGt 5'	Ref: 5' gactCGAGC-AACCACATTGCCa 3'
997	mir-34	gi|619299374|gb|GAXD01021247.1|	EFN82357	gi|307203202|gb| |phosphofurin acidic cluster sorting protein 2	157	-31.34	Query: 3' tgatGGTCGATTGGTGTGACGGt 5'	Ref: 5' gactCGAGC-AACCACATTGCCa 3'
998	mir-34	gi|619299167|gb|GAXD01021454.1|	XP_966556	gi|91084031|ref| | wd40 protein	162	-31.38	Query: 3' tgatgGTCGATTGGTGTGACGGt 5'	Ref: 5' tcttgCGGCTGATCACACTGCTc 3'
999	mir-34	gi|619298734|gb|GAXD01021887.1|	#N/A	#N/A	169	-31.06	Query: 3' tgaTGG--TCGATTGGTGTGACGGt 5'	Ref: 5' tgaACCAGAGCT-GCCACACTGCCt 3'
1000	mir-34	gi|619298557|gb|GAXD01022064.1|	#N/A	#N/A	153	-32.9	Query: 3' tgATGGTCGATTGGTGTGACGGt 5'	Ref: 5' acTGCCGGCTTGGTGCGCTGCCa 3'
1001	mir-34	gi|619298351|gb|GAXD01022270.1|	EFN73036	gi|307188204|gb| |telomerase-binding protein est1a	163	-30.25	Query: 3' tgATGGTCGATTGGTGTGACGGt 5'	Ref: 5' acTACCTGCT-ATGTCACTGCCg 3'
1002	mir-34	gi|619298338|gb|GAXD01022283.1|	XP_002425003	gi|383847895|ref| | spry domain-containing protein 7-like	147	-30.91	Query: 3' tgaTGGTCGATTGGT-GTGACGGt 5'	Ref: 5' ttcACTAGCTGACTACTACTGTCa 3'
1003	mir-34	gi|619298220|gb|GAXD01022401.1|	EKC20451	gi|405952666|gb| |protein cbp-1	155	-30.79	Query: 3' tgATGGTCGATTGGTGTGACGgt 5'	Ref: 5' ttTGTCAGCT-TCCACACTGCgc 3'
1004	mir-34	gi|619298081|gb|GAXD01022540.1|	XP_003426924	gi|345492777|ref| | aldehyde dimeric nadp-preferring-like isoform 3	163	-30.27	Query: 3' tgaTG-GTCGATTGGTGTGACGGt 5'	Ref: 5' tcgACATGGCTAACTACGCTGCCa 3'
1005	mir-34	gi|619298079|gb|GAXD01022542.1|	XP_001843954	gi|158292606|ref| |agap005124-pa	163	-30.27	Query: 3' tgaTG-GTCGATTGGTGTGACGGt 5'	Ref: 5' tcgACATGGCTAACTACGCTGCCa 3'
1006	mir-34	gi|619298078|gb|GAXD01022543.1|	XP_003426923	gi|345492775|ref| | aldehyde dimeric nadp-preferring-like isoform 2	163	-30.27	Query: 3' tgaTG-GTCGATTGGTGTGACGGt 5'	Ref: 5' tcgACATGGCTAACTACGCTGCCa 3'
1007	mir-34	gi|619298077|gb|GAXD01022544.1|	XP_003426923	gi|345492775|ref| | aldehyde dimeric nadp-preferring-like isoform 2	163	-30.27	Query: 3' tgaTG-GTCGATTGGTGTGACGGt 5'	Ref: 5' tcgACATGGCTAACTACGCTGCCa 3'
1008	mir-34	gi|619297831|gb|GAXD01022790.1|	NP_001161257	gi|268370155|ref| |polypeptide c transferase 6-like	162	-30.42	Query: 3' tgaTGGTCG-AT--TGGTGTGACGGt 5'	Ref: 5' tccAGCATCTTACCACCACACTGCCa 3'
1009	mir-34	gi|619297545|gb|GAXD01023076.1|	XP_001653296	gi|108875431|gb| | aael008569-pa	166	-32.92	Query: 3' tgAT-GGTC-GATTG-GTGTGACGGt 5'	Ref: 5' acTATCCGGCCTTACACACACTGCCa 3'
1010	mir-34	gi|619297450|gb|GAXD01023171.1|	EFN70895	gi|307184506|gb| |protein extra bases	163	-30.28	Query: 3' tgatGGTCGATTGGTGTGACGGt 5'	Ref: 5' atctTCTGCTAACTACATTGCCa 3'
1011	mir-34	gi|619297437|gb|GAXD01023184.1|	#N/A	#N/A	153	-30.14	Query: 3' tgaTGGTCGA-TTGGTGTGACGGt 5'	Ref: 5' tagACC-GCTCGGCCACGCTGCCc 3'
1012	mir-34	gi|619297045|gb|GAXD01023576.1|	#N/A	#N/A	152	-32.17	Query: 3' tgATGGTCGATTGGT-----GTGACGGt 5'	Ref: 5' tgTACCAGCAAGCCACATCTTACTGCCa 3'
1013	mir-34	gi|619296108|gb|GAXD01024030.1|	XP_003695637	gi|380023668|ref| | bromodomain adjacent to zinc finger domain protein 2b-like	147	-32.64	Query: 3' tgATGGTCGATTGGTGTGACGGt 5'	Ref: 5' gtTGCT-GCTGACCAGACTGCCa 3'
1014	mir-34	gi|619295794|gb|GAXD01024344.1|	AEE62848	gi|499007881|ref| | enolase-like	140	-30.18	Query: 3' tgATGGT--CGATTGGTGTGACGGt 5'	Ref: 5' atTGCCAAGGCTGGTTACACTGGCa 3'
1015	mir-34	gi|619295793|gb|GAXD01024345.1|	AEE62848	gi|58390364|ref| |agap007827-pa	140	-30.18	Query: 3' tgATGGT--CGATTGGTGTGACGGt 5'	Ref: 5' atTGCCAAGGCTGGTTACACTGGCa 3'
1016	mir-34	gi|619295440|gb|GAXD01024698.1|	#N/A	#N/A	161	-30.93	Query: 3' tgatGGT--CGAT---TGGTGTGACGGt 5'	Ref: 5' cactCCAGTGCTAAAGATCACACTGCCg 3'
1017	mir-34	gi|619293776|gb|GAXD01026362.1|	XP_002432266	gi|242023694|ref| |endothelin-converting	148	-31.71	Query: 3' tgATGGTCGATTG---GTGTGACGGt 5'	Ref: 5' gcTGCCAGCTGCCGGGCTCACTGCTc 3'
1018	mir-34	gi|619291479|gb|GAXD01028659.1|	#N/A	#N/A	163	-30.58	Query: 3' tgATGGTCGATTGGTGTGACGGt 5'	Ref: 5' ttTACCTGCTGACC-TACTGCCt 3'
1019	mir-34	gi|619291056|gb|GAXD01029082.1|	#N/A	#N/A	144	-30.62	Query: 3' tgATGGTCGATTGGT-GTGACGGt 5'	Ref: 5' caTACCGTTTGACCATAACTGCCg 3'
1020	mir-34	gi|619289736|gb|GAXD01030402.1|	#N/A	#N/A	151	-30.14	Query: 3' tgaTGGTCGATTGGT--GTGACGGt 5'	Ref: 5' cagACCAGGGGACCACTTACTGCCa 3'
1021	mir-281	gi|619319660|gb|GAXD01001089.1|	AEE62893	gi|340718491|ref| | renin receptor-like isoform 1	160	-30.13	Query: 3' ttTTCTCTCGTTGAGGTACTGt 5'	Ref: 5' ctAGGGAAGTAGCTCCATGGCg 3'
1022	mir-281	gi|619318745|gb|GAXD01002004.1|	XP_623061	gi|328789575|ref| | oxidoreductase glyr1 homolog	180	-31.17	Query: 3' ttTTCTCTCGTTGAGGTACTGt 5'	Ref: 5' caAGGAGAGAATCTCCATGACa 3'
1023	mir-281	gi|619317977|gb|GAXD01002772.1|	AAL02223	gi|15593255|gb| |af410883_1cysteine protease cp19 precursor	153	-30.18	Query: 3' ttttCTCTCGT-TGAGGTACTGt 5'	Ref: 5' aagcGAGAGCGCCCTCCGTGACg 3'
1024	mir-281	gi|619295852|gb|GAXD01024286.1|	EFN87104	gi|307210681|gb| | fat-like cadherin-related tumor suppressor-like protein	151	-31.21	Query: 3' ttTTCTCTC-GTTGAGGTACtgt 5'	Ref: 5' gaAAGAGAGACAACTCCATGtgc 3'
1025	mir-281	gi|619294248|gb|GAXD01025890.1|	XP_003073896	gi|303391333|ref| |chitooligosaccharide deacetylase-like protein	178	-31.03	Query: 3' tttTCTCTCGT--TGAGGTACTGt 5'	Ref: 5' aatAGAGAGTATGACTCCATGACg 3'
