# Supplementary material for: Genome‐wide identification, expression profiling, and target gene analysis of microRNAs in the Onion thrips, Thrips tabaci Lindeman (Thysanoptera: Thripidae), vectors of tospoviruses (Bunyaviridae)
Source: Ecol Evol. 2018 Jun 7;8(13):6399–419. doi: 10.1002/ece3.3762 (PMC6053560; doi:10.1002/ece3.3762)
Supplement: Supplementary file 4 [file ECE3-8-6399-s004.xls]

## Sheet: known ESTs targets GO
S.No.	Target Id	Functional Classification
1	gi|297513137|gb|GT309732.1|GT309732	ATP hydrolysis coupled proton transport
2	gi|297513137|gb|GT309732.1|GT309732	proton-transporting V-type ATPase, V0 domain
3	gi|297513137|gb|GT309732.1|GT309732	hydrogen ion transmembrane transporter activity
4	gi|297503319|gb|GT311531.1|GT311531	GTP binding
5	gi|297503319|gb|GT311531.1|GT311531	small GTPase mediated signal transduction
6	gi|297503319|gb|GT311531.1|GT311531	protein transport
7	gi|297511641|gb|GT304541.1|GT304541	proteasome complex
8	gi|297511641|gb|GT304541.1|GT304541	zinc ion binding
9	gi|297511641|gb|GT304541.1|GT304541	DNA repair
10	gi|297509355|gb|GT300494.1|GT300494	serine-type endopeptidase inhibitor activity
11	gi|297502286|gb|GT306867.1|GT306867	oxidation-reduction process
12	gi|297502286|gb|GT306867.1|GT306867	NADH dehydrogenase activity
13	gi|297512305|gb|GT306258.1|GT306258	peptidyl-prolyl cis-trans isomerase activity
14	gi|297512305|gb|GT306258.1|GT306258	protein folding
15	gi|297510669|gb|GT303142.1|GT303142	oxidoreductase activity, acting on the CH-NH2 group of donors
16	gi|297510669|gb|GT303142.1|GT303142	vitamin B6 metabolic process
17	gi|297513375|gb|GT299056.1|GT299056	metabolic process
18	gi|297513375|gb|GT299056.1|GT299056	catalytic activity
19	gi|297511386|gb|GT304372.1|GT304372	oxidoreductase activity
20	gi|297511386|gb|GT304372.1|GT304372	single-organism metabolic process
21	gi|297510155|gb|GT298465.1|GT298465	calcium ion binding
22	gi|297509389|gb|GT300528.1|GT300528	oxidoreductase activity
23	gi|297509389|gb|GT300528.1|GT300528	oxidation-reduction process
24	gi|297508086|gb|GT311051.1|GT311051	cytoskeleton
25	gi|297508086|gb|GT311051.1|GT311051	regulation of actin filament polymerization
26	gi|297506597|gb|GT305672.1|GT305672	membrane coat
27	gi|297506597|gb|GT305672.1|GT305672	transport
28	gi|297506163|gb|GT301966.1|GT301966	translational initiation
29	gi|297506163|gb|GT301966.1|GT301966	translation initiation factor activity
30	gi|297504662|gb|GT307546.1|GT307546	metabolic process
31	gi|297504662|gb|GT307546.1|GT307546	catalytic activity
32	gi|297509703|gb|GT298724.1|GT298724	serine-type peptidase activity
33	gi|297509624|gb|GT300766.1|GT300766	calcium ion binding
34	gi|297507465|gb|GT302286.1|GT302286	metal ion binding
35	gi|297507465|gb|GT302286.1|GT302286	catalytic activity
36	gi|297513408|gb|GT299134.1|GT299134	ribosome
37	gi|297512653|gb|GT306606.1|GT306606	receptor activity
38	gi|297506952|gb|GT307778.1|GT307778	receptor activity
39	gi|297504351|gb|GT306276.1|GT306276	receptor activity
40	gi|297504257|gb|GT305817.1|GT305817	cGMP biosynthetic process
41	gi|297504257|gb|GT305817.1|GT305817	heme binding
42	gi|297504257|gb|GT305817.1|GT305817	guanylate cyclase activity
43	gi|297502544|gb|GT307350.1|GT307350	lyase activity
44	gi|297502544|gb|GT307350.1|GT307350	purine nucleotide biosynthetic process
45	gi|297502544|gb|GT307350.1|GT307350	ligase activity
46	gi|297512171|gb|GT307125.1|GT307125	microtubule associated complex
47	gi|297512171|gb|GT307125.1|GT307125	sterol binding
48	gi|297512171|gb|GT307125.1|GT307125	oxidation-reduction process
49	gi|297512171|gb|GT307125.1|GT307125	oxidoreductase activity, acting on the CH-OH group of donors, NAD or NADP as acceptor
50	gi|297512171|gb|GT307125.1|GT307125	lipid particle
51	gi|297510545|gb|GT300743.1|GT300743	oxidoreductase activity, acting on the aldehyde or oxo group of donors, disulfide as acceptor
52	gi|297510545|gb|GT300743.1|GT300743	single-organism metabolic process
53	gi|297508619|gb|GT299984.1|GT299984	single-organism catabolic process
54	gi|297508619|gb|GT299984.1|GT299984	carbohydrate derivative catabolic process
55	gi|297508619|gb|GT299984.1|GT299984	nucleobase-containing compound catabolic process
56	gi|297508619|gb|GT299984.1|GT299984	lyase activity
57	gi|297508619|gb|GT299984.1|GT299984	nucleobase-containing small molecule metabolic process
58	gi|297506928|gb|GT307709.1|GT307709	catalytic activity
59	gi|297509762|gb|GT298780.1|GT298780	catalytic activity
60	gi|297509762|gb|GT298780.1|GT298780	metabolic process
61	gi|297509762|gb|GT298780.1|GT298780	binding
62	gi|297506196|gb|GT309643.1|GT309643	oxidoreductase activity
63	gi|297506196|gb|GT309643.1|GT309643	lipid biosynthetic process
64	gi|297501685|gb|GT308937.1|GT308937	isocitrate lyase activity
65	gi|297501685|gb|GT308937.1|GT308937	carboxylic acid metabolic process
66	gi|297514866|gb|GT310092.1|GT310092	chromatin
67	gi|297514866|gb|GT310092.1|GT310092	heterocyclic compound binding
68	gi|297514866|gb|GT310092.1|GT310092	DNA unwinding involved in DNA replication
69	gi|297514866|gb|GT310092.1|GT310092	regulation of DNA-dependent DNA replication initiation
70	gi|297514866|gb|GT310092.1|GT310092	MCM complex
71	gi|297514866|gb|GT310092.1|GT310092	organic cyclic compound binding
72	gi|297514866|gb|GT310092.1|GT310092	ATPase activity
73	gi|297514866|gb|GT310092.1|GT310092	chromatin binding
74	gi|297514866|gb|GT310092.1|GT310092	ATP catabolic process
75	gi|297511024|gb|GT311317.1|GT311317	protein ubiquitination
76	gi|297511024|gb|GT311317.1|GT311317	zinc ion binding
77	gi|297511024|gb|GT311317.1|GT311317	ubiquitin-protein transferase activity
