# Supplementary material for: Genome‐wide identification, expression profiling, and target gene analysis of microRNAs in the Onion thrips, Thrips tabaci Lindeman (Thysanoptera: Thripidae), vectors of tospoviruses (Bunyaviridae)
Source: Ecol Evol. 2018 Jun 7;8(13):6399–419. doi: 10.1002/ece3.3762 (PMC6053560; doi:10.1002/ece3.3762)
Supplement: Supplementary file 5 [file ECE3-8-6399-s005.xls]

## Sheet: known transcripts targets GO
S.No.	Target Id	Functional Classification
1	gi|619319828|gb|GAXD01000921.1|	sulfate adenylyltransferase (ATP) activity
2	gi|619319828|gb|GAXD01000921.1|	phosphorylation
3	gi|619319828|gb|GAXD01000921.1|	ATP binding
4	gi|619319828|gb|GAXD01000921.1|	sulfate assimilation
5	gi|619319828|gb|GAXD01000921.1|	adenylylsulfate kinase activity
6	gi|619297855|gb|GAXD01022766.1|	integral component of membrane
7	gi|619312554|gb|GAXD01008195.1|	nucleic acid binding
8	gi|619312554|gb|GAXD01008195.1|	ATP binding
9	gi|619312554|gb|GAXD01008195.1|	ATP-dependent helicase activity
10	gi|619317955|gb|GAXD01002794.1|	translational initiation
11	gi|619317955|gb|GAXD01002794.1|	translation initiation factor activity
12	gi|619298179|gb|GAXD01022442.1|	zinc ion binding
13	gi|619298179|gb|GAXD01022442.1|	nucleic acid binding
14	gi|619298179|gb|GAXD01022442.1|	intracellular
15	gi|619297709|gb|GAXD01022912.1|	GTP binding
16	gi|619297709|gb|GAXD01022912.1|	small GTPase mediated signal transduction
17	gi|619297709|gb|GAXD01022912.1|	protein transport
18	gi|619320634|gb|GAXD01000115.1|	nucleoside-triphosphatase activity
19	gi|619320634|gb|GAXD01000115.1|	ATP binding
20	gi|619317961|gb|GAXD01002788.1|	transporter activity
21	gi|619317961|gb|GAXD01002788.1|	membrane
22	gi|619317961|gb|GAXD01002788.1|	transport
23	gi|619309502|gb|GAXD01011120.1|	protein serine/threonine phosphatase complex
24	gi|619309502|gb|GAXD01011120.1|	metal ion binding
25	gi|619309502|gb|GAXD01011120.1|	protein serine/threonine phosphatase activity
26	gi|619309502|gb|GAXD01011120.1|	protein dephosphorylation
27	gi|619297073|gb|GAXD01023548.1|	receptor activity
28	gi|619297073|gb|GAXD01023548.1|	binding
29	gi|619315493|gb|GAXD01005256.1|	binding
30	gi|619315493|gb|GAXD01005256.1|	mitochondrial inner membrane
31	gi|619315493|gb|GAXD01005256.1|	transmembrane transport
32	gi|619315493|gb|GAXD01005256.1|	integral component of membrane
33	gi|619300057|gb|GAXD01020565.1|	GTP catabolic process
34	gi|619300057|gb|GAXD01020565.1|	GTPase activity
35	gi|619300057|gb|GAXD01020565.1|	GTP binding
36	gi|619301479|gb|GAXD01019143.1|	heme binding
37	gi|619301479|gb|GAXD01019143.1|	monooxygenase activity
38	gi|619301479|gb|GAXD01019143.1|	iron ion binding
39	gi|619301479|gb|GAXD01019143.1|	electron carrier activity
40	gi|619301479|gb|GAXD01019143.1|	oxidation-reduction process
41	gi|619302625|gb|GAXD01017997.1|	ribosome
42	gi|619302625|gb|GAXD01017997.1|	structural constituent of ribosome
43	gi|619302625|gb|GAXD01017997.1|	translation
44	gi|619298673|gb|GAXD01021948.1|	pyruvate carboxylase activity
45	gi|619298673|gb|GAXD01021948.1|	gluconeogenesis
46	gi|619298673|gb|GAXD01021948.1|	ATP binding
47	gi|619298673|gb|GAXD01021948.1|	biotin carboxylase activity
48	gi|619298672|gb|GAXD01021949.1|	pyruvate carboxylase activity
49	gi|619298672|gb|GAXD01021949.1|	gluconeogenesis
50	gi|619298672|gb|GAXD01021949.1|	ATP binding
51	gi|619298672|gb|GAXD01021949.1|	biotin carboxylase activity
52	gi|619295793|gb|GAXD01024345.1|	glycolytic process
53	gi|619295793|gb|GAXD01024345.1|	cell surface
54	gi|619295793|gb|GAXD01024345.1|	phosphopyruvate hydratase complex
55	gi|619295793|gb|GAXD01024345.1|	phosphopyruvate hydratase activity
56	gi|619295793|gb|GAXD01024345.1|	magnesium ion binding
57	gi|619320205|gb|GAXD01000544.1|	hydrolase activity, acting on glycosyl bonds
58	gi|619309317|gb|GAXD01011305.1|	L-ascorbic acid binding
59	gi|619309317|gb|GAXD01011305.1|	iron ion binding
60	gi|619309317|gb|GAXD01011305.1|	procollagen-proline 4-dioxygenase activity
61	gi|619309317|gb|GAXD01011305.1|	oxidoreductase activity, acting on single donors with incorporation of molecular oxygen, incorporation of two atoms of oxygen
62	gi|619309317|gb|GAXD01011305.1|	endoplasmic reticulum
63	gi|619309317|gb|GAXD01011305.1|	oxidation-reduction process
64	gi|619295438|gb|GAXD01024700.1|	microtubule associated complex
65	gi|619295438|gb|GAXD01024700.1|	NAD binding
66	gi|619295438|gb|GAXD01024700.1|	lipid particle
67	gi|619295438|gb|GAXD01024700.1|	mitochondrial matrix
68	gi|619295438|gb|GAXD01024700.1|	magnesium ion binding
69	gi|619295438|gb|GAXD01024700.1|	tricarboxylic acid cycle
70	gi|619295438|gb|GAXD01024700.1|	isocitrate dehydrogenase (NAD+) activity
71	gi|619316550|gb|GAXD01004199.1|	microtubule
72	gi|619316550|gb|GAXD01004199.1|	protein polymerization
73	gi|619316550|gb|GAXD01004199.1|	GTP catabolic process
74	gi|619316550|gb|GAXD01004199.1|	microtubule-based movement
75	gi|619316550|gb|GAXD01004199.1|	GTPase activity
76	gi|619316550|gb|GAXD01004199.1|	structural molecule activity
77	gi|619316550|gb|GAXD01004199.1|	cytoplasm
78	gi|619316550|gb|GAXD01004199.1|	GTP binding
79	gi|619296993|gb|GAXD01023628.1|	DNA repair
80	gi|619296993|gb|GAXD01023628.1|	DNA photolyase activity
81	gi|619320204|gb|GAXD01000545.1|	metabolic process
82	gi|619320204|gb|GAXD01000545.1|	hydrolase activity, hydrolyzing O-glycosyl compounds
83	gi|619320203|gb|GAXD01000546.1|	hydrolase activity, acting on glycosyl bonds
84	gi|619320202|gb|GAXD01000547.1|	hydrolase activity, acting on glycosyl bonds
85	gi|619315139|gb|GAXD01005610.1|	flavin adenine dinucleotide binding
86	gi|619315139|gb|GAXD01005610.1|	metabolic process
87	gi|619315139|gb|GAXD01005610.1|	oxidoreductase activity
88	gi|619300389|gb|GAXD01020233.1|	protein phosphatase type 2A complex
89	gi|619300389|gb|GAXD01020233.1|	signal transduction
90	gi|619300389|gb|GAXD01020233.1|	binding
91	gi|619300389|gb|GAXD01020233.1|	protein phosphatase type 2A regulator activity
92	gi|619300388|gb|GAXD01020234.1|	protein phosphatase type 2A complex
93	gi|619300388|gb|GAXD01020234.1|	signal transduction
94	gi|619300388|gb|GAXD01020234.1|	binding
95	gi|619300388|gb|GAXD01020234.1|	protein phosphatase type 2A regulator activity
96	gi|619316873|gb|GAXD01003876.1|	cytoplasm
97	gi|619316873|gb|GAXD01003876.1|	proteasome core complex
98	gi|619316873|gb|GAXD01003876.1|	nucleus
99	gi|619316873|gb|GAXD01003876.1|	threonine-type endopeptidase activity
100	gi|619316873|gb|GAXD01003876.1|	proteolysis involved in cellular protein catabolic process
101	gi|619294931|gb|GAXD01025207.1|	protein metabolic process
102	gi|619294931|gb|GAXD01025207.1|	transition metal ion binding
103	gi|619294931|gb|GAXD01025207.1|	oxidoreductase activity
104	gi|619294931|gb|GAXD01025207.1|	ubiquinone biosynthetic process
105	gi|619294931|gb|GAXD01025207.1|	oxidation-reduction process
106	gi|619320101|gb|GAXD01000648.1|	integral component of membrane
107	gi|619320101|gb|GAXD01000648.1|	aspartic-type endopeptidase activity
108	gi|619295794|gb|GAXD01024344.1|	glycolytic process
109	gi|619295794|gb|GAXD01024344.1|	cell surface
110	gi|619295794|gb|GAXD01024344.1|	phosphopyruvate hydratase complex
111	gi|619295794|gb|GAXD01024344.1|	phosphopyruvate hydratase activity
112	gi|619295794|gb|GAXD01024344.1|	magnesium ion binding
113	gi|619317846|gb|GAXD01002903.1|	heat shock protein binding
114	gi|619292917|gb|GAXD01027221.1|	catalytic activity
115	gi|619292917|gb|GAXD01027221.1|	metabolic process
116	gi|619295656|gb|GAXD01024482.1|	calcium ion binding
117	gi|619298440|gb|GAXD01022181.1|	catalytic activity
118	gi|619320737|gb|GAXD01000012.1|	lipid transporter activity
119	gi|619320737|gb|GAXD01000012.1|	lipid transport
120	gi|619294664|gb|GAXD01025474.1|	cytoplasm
121	gi|619294664|gb|GAXD01025474.1|	ATP binding
122	gi|619294664|gb|GAXD01025474.1|	response to stress
123	gi|619295179|gb|GAXD01024959.1|	cytoplasm
124	gi|619295179|gb|GAXD01024959.1|	proteasome complex
125	gi|619295179|gb|GAXD01024959.1|	nucleus
126	gi|619295179|gb|GAXD01024959.1|	peptidase activity
127	gi|619309233|gb|GAXD01011389.1|	carbohydrate metabolic process
128	gi|619309233|gb|GAXD01011389.1|	NAD binding
129	gi|619309233|gb|GAXD01011389.1|	glycerol-3-phosphate dehydrogenase [NAD+] activity
130	gi|619309233|gb|GAXD01011389.1|	glycerol-3-phosphate catabolic process
131	gi|619309233|gb|GAXD01011389.1|	glycerol-3-phosphate dehydrogenase complex
132	gi|619309233|gb|GAXD01011389.1|	oxidation-reduction process
133	gi|619311056|gb|GAXD01009693.1|	nucleic acid binding
134	gi|619311056|gb|GAXD01009693.1|	nucleotide binding
135	gi|619316977|gb|GAXD01003772.1|	nucleus
136	gi|619316977|gb|GAXD01003772.1|	DNA binding
137	gi|619316977|gb|GAXD01003772.1|	zinc ion binding
138	gi|619307713|gb|GAXD01012909.1|	isoprenoid biosynthetic process
139	gi|619307713|gb|GAXD01012909.1|	hydroxymethylglutaryl-CoA synthase activity
140	gi|619315668|gb|GAXD01005081.1|	metabolic process
141	gi|619315668|gb|GAXD01005081.1|	catalytic activity
142	gi|619318695|gb|GAXD01002054.1|	microtubule motor activity
143	gi|619318695|gb|GAXD01002054.1|	dynein complex
144	gi|619318695|gb|GAXD01002054.1|	ATP catabolic process
145	gi|619318695|gb|GAXD01002054.1|	ATP binding
146	gi|619318695|gb|GAXD01002054.1|	microtubule-based movement
147	gi|619318695|gb|GAXD01002054.1|	ATPase activity
148	gi|619291549|gb|GAXD01028589.1|	steroid hormone mediated signaling pathway
149	gi|619291549|gb|GAXD01028589.1|	zinc ion binding
150	gi|619291549|gb|GAXD01028589.1|	steroid binding
151	gi|619291549|gb|GAXD01028589.1|	regulation of transcription, DNA-templated
152	gi|619291549|gb|GAXD01028589.1|	sequence-specific DNA binding
153	gi|619291549|gb|GAXD01028589.1|	steroid hormone receptor activity
154	gi|619291549|gb|GAXD01028589.1|	ligand-activated sequence-specific DNA binding RNA polymerase II transcription factor activity
155	gi|619291549|gb|GAXD01028589.1|	nucleus
156	gi|619291549|gb|GAXD01028589.1|	transcription, DNA-templated
157	gi|619320574|gb|GAXD01000175.1|	oxidation-reduction process
158	gi|619320574|gb|GAXD01000175.1|	methylenetetrahydrofolate dehydrogenase (NADP+) activity
159	gi|619320574|gb|GAXD01000175.1|	folic acid-containing compound biosynthetic process
160	gi|619320574|gb|GAXD01000175.1|	methenyltetrahydrofolate cyclohydrolase activity
161	gi|619320574|gb|GAXD01000175.1|	one-carbon metabolic process
162	gi|619320574|gb|GAXD01000175.1|	ATP binding
163	gi|619320574|gb|GAXD01000175.1|	formate-tetrahydrofolate ligase activity
164	gi|619298279|gb|GAXD01022342.1|	oxidation-reduction process
165	gi|619298279|gb|GAXD01022342.1|	methylenetetrahydrofolate dehydrogenase (NADP+) activity
166	gi|619298279|gb|GAXD01022342.1|	folic acid-containing compound biosynthetic process
167	gi|619298279|gb|GAXD01022342.1|	methenyltetrahydrofolate cyclohydrolase activity
168	gi|619298279|gb|GAXD01022342.1|	one-carbon metabolic process
169	gi|619298279|gb|GAXD01022342.1|	ATP binding
170	gi|619298279|gb|GAXD01022342.1|	formate-tetrahydrofolate ligase activity
171	gi|619295773|gb|GAXD01024365.1|	binding
172	gi|619304873|gb|GAXD01015749.1|	electron carrier activity
173	gi|619298320|gb|GAXD01022301.1|	metalloendopeptidase activity
174	gi|619298320|gb|GAXD01022301.1|	proteolysis
175	gi|619298320|gb|GAXD01022301.1|	calcium ion binding
176	gi|619298320|gb|GAXD01022301.1|	extracellular matrix
177	gi|619298320|gb|GAXD01022301.1|	zinc ion binding
178	gi|619298108|gb|GAXD01022513.1|	binding
179	gi|619298108|gb|GAXD01022513.1|	transferase activity
180	gi|619319794|gb|GAXD01000955.1|	1-pyrroline-5-carboxylate dehydrogenase activity
181	gi|619319794|gb|GAXD01000955.1|	mitochondrial matrix
182	gi|619319794|gb|GAXD01000955.1|	proline biosynthetic process
183	gi|619319794|gb|GAXD01000955.1|	oxidation-reduction process
184	gi|619298078|gb|GAXD01022543.1|	cellular aldehyde metabolic process
185	gi|619298078|gb|GAXD01022543.1|	oxidation-reduction process
186	gi|619298078|gb|GAXD01022543.1|	aldehyde dehydrogenase [NAD(P)+] activity
187	gi|619298077|gb|GAXD01022544.1|	cellular aldehyde metabolic process
188	gi|619298077|gb|GAXD01022544.1|	oxidation-reduction process
189	gi|619298077|gb|GAXD01022544.1|	aldehyde dehydrogenase [NAD(P)+] activity
190	gi|619317839|gb|GAXD01002910.1|	phosphatidylinositol phosphorylation
191	gi|619317839|gb|GAXD01002910.1|	phosphotransferase activity, alcohol group as acceptor
192	gi|619317839|gb|GAXD01002910.1|	kinase activity
193	gi|619317839|gb|GAXD01002910.1|	phosphatidylinositol-mediated signaling
194	gi|619318310|gb|GAXD01002439.1|	cytoskeleton
195	gi|619318310|gb|GAXD01002439.1|	calcium ion binding
196	gi|619318310|gb|GAXD01002439.1|	cell cycle arrest
197	gi|619315825|gb|GAXD01004924.1|	palmitoyl-[acyl-carrier-protein] hydrolase activity
198	gi|619315825|gb|GAXD01004924.1|	ACP phosphopantetheine attachment site binding involved in fatty acid biosynthetic process
199	gi|619315825|gb|GAXD01004924.1|	[acyl-carrier-protein] S-malonyltransferase activity
200	gi|619315825|gb|GAXD01004924.1|	enoyl-[acyl-carrier-protein] reductase (NADPH, B-specific) activity
201	gi|619315825|gb|GAXD01004924.1|	[acyl-carrier-protein] S-acetyltransferase activity
202	gi|619315825|gb|GAXD01004924.1|	oleoyl-[acyl-carrier-protein] hydrolase activity
203	gi|619315825|gb|GAXD01004924.1|	3-oxoacyl-[acyl-carrier-protein] reductase (NADPH) activity
204	gi|619315825|gb|GAXD01004924.1|	3-oxoacyl-[acyl-carrier-protein] synthase activity
205	gi|619315825|gb|GAXD01004924.1|	myristoyl-[acyl-carrier-protein] hydrolase activity
206	gi|619315825|gb|GAXD01004924.1|	biosynthetic process
207	gi|619315825|gb|GAXD01004924.1|	zinc ion binding
208	gi|619315825|gb|GAXD01004924.1|	3-hydroxypalmitoyl-[acyl-carrier-protein] dehydratase activity
209	gi|619315825|gb|GAXD01004924.1|	oxidation-reduction process
210	gi|619289447|gb|GAXD01030691.1|	translation elongation factor activity
211	gi|619289447|gb|GAXD01030691.1|	translational elongation
212	gi|619289447|gb|GAXD01030691.1|	GTP catabolic process
213	gi|619289447|gb|GAXD01030691.1|	GTPase activity
214	gi|619289447|gb|GAXD01030691.1|	GTP binding
215	gi|619319292|gb|GAXD01001457.1|	transporter activity
216	gi|619319292|gb|GAXD01001457.1|	membrane
217	gi|619319292|gb|GAXD01001457.1|	transport
218	gi|619299871|gb|GAXD01020751.1|	transport
219	gi|619295819|gb|GAXD01024319.1|	integral component of membrane
220	gi|619311482|gb|GAXD01009267.1|	receptor activity
221	gi|619320564|gb|GAXD01000185.1|	peptidase activity
222	gi|619302954|gb|GAXD01017668.1|	cellular iron ion homeostasis
223	gi|619302954|gb|GAXD01017668.1|	ferric iron binding
224	gi|619302954|gb|GAXD01017668.1|	extracellular region
225	gi|619302954|gb|GAXD01017668.1|	iron ion transport
226	gi|619298454|gb|GAXD01022167.1|	integral component of membrane
227	gi|619298454|gb|GAXD01022167.1|	inorganic anion exchanger activity
228	gi|619298454|gb|GAXD01022167.1|	anion transport
229	gi|619297760|gb|GAXD01022861.1|	nucleoside-triphosphatase activity
230	gi|619309318|gb|GAXD01011304.1|	L-ascorbic acid binding
231	gi|619309318|gb|GAXD01011304.1|	iron ion binding
232	gi|619309318|gb|GAXD01011304.1|	procollagen-proline 4-dioxygenase activity
233	gi|619309318|gb|GAXD01011304.1|	oxidoreductase activity, acting on single donors with incorporation of molecular oxygen, incorporation of two atoms of oxygen
234	gi|619309318|gb|GAXD01011304.1|	endoplasmic reticulum
235	gi|619309318|gb|GAXD01011304.1|	oxidation-reduction process
236	gi|619294865|gb|GAXD01025273.1|	transferase activity
237	gi|619318683|gb|GAXD01002066.1|	metal ion binding
238	gi|619318683|gb|GAXD01002066.1|	metabolic process
239	gi|619318683|gb|GAXD01002066.1|	metallopeptidase activity
240	gi|619319556|gb|GAXD01001193.1|	intracellular signal transduction
241	gi|619302520|gb|GAXD01018102.1|	nucleic acid binding
242	gi|619302520|gb|GAXD01018102.1|	nucleotide binding
243	gi|619298187|gb|GAXD01022434.1|	signal transduction
244	gi|619299279|gb|GAXD01021342.1|	intracellular
245	gi|619299279|gb|GAXD01021342.1|	proteolysis
246	gi|619299279|gb|GAXD01021342.1|	calcium-dependent cysteine-type endopeptidase activity
247	gi|619299279|gb|GAXD01021342.1|	calcium ion binding
248	gi|619299095|gb|GAXD01021526.1|	transport
249	gi|619302521|gb|GAXD01018101.1|	nucleic acid binding
250	gi|619302521|gb|GAXD01018101.1|	nucleotide binding
251	gi|619295785|gb|GAXD01024353.1|	fatty-acyl-CoA binding
252	gi|619304536|gb|GAXD01016086.1|	peptidase activity
253	gi|619301066|gb|GAXD01019556.1|	mitochondrion
254	gi|619318170|gb|GAXD01002579.1|	di-trans,poly-cis-decaprenylcistransferase activity
255	gi|619297511|gb|GAXD01023110.1|	di-trans,poly-cis-decaprenylcistransferase activity
256	gi|619295852|gb|GAXD01024286.1|	membrane
257	gi|619303994|gb|GAXD01016628.1|	eukaryotic translation initiation factor 3 complex
258	gi|619303994|gb|GAXD01016628.1|	translational initiation
259	gi|619303994|gb|GAXD01016628.1|	translation initiation factor activity
260	gi|619317837|gb|GAXD01002912.1|	signal transduction
261	gi|619318153|gb|GAXD01002596.1|	transport
262	gi|619305810|gb|GAXD01014812.1|	kinase activity
263	gi|619305810|gb|GAXD01014812.1|	phosphorylation
264	gi|619312522|gb|GAXD01008227.1|	transcription coactivator activity
265	gi|619312522|gb|GAXD01008227.1|	regulation of transcription, DNA-templated
266	gi|619312522|gb|GAXD01008227.1|	histone acetyltransferase activity
267	gi|619312522|gb|GAXD01008227.1|	nucleus
268	gi|619312522|gb|GAXD01008227.1|	zinc ion binding
269	gi|619317951|gb|GAXD01002798.1|	cell redox homeostasis
270	gi|619317951|gb|GAXD01002798.1|	electron carrier activity
271	gi|619317951|gb|GAXD01002798.1|	protein disulfide oxidoreductase activity
272	gi|619315033|gb|GAXD01005716.1|	integral component of membrane
273	gi|619315033|gb|GAXD01005716.1|	sodium ion transport
274	gi|619315033|gb|GAXD01005716.1|	transmembrane transport
275	gi|619315033|gb|GAXD01005716.1|	transporter activity
276	gi|619315032|gb|GAXD01005717.1|	integral component of membrane
277	gi|619315032|gb|GAXD01005717.1|	sodium ion transport
278	gi|619315032|gb|GAXD01005717.1|	transmembrane transport
279	gi|619315032|gb|GAXD01005717.1|	transporter activity
280	gi|619315030|gb|GAXD01005719.1|	membrane
281	gi|619315030|gb|GAXD01005719.1|	ion transport
282	gi|619315029|gb|GAXD01005720.1|	membrane
283	gi|619315029|gb|GAXD01005720.1|	ion transport
284	gi|619297450|gb|GAXD01023171.1|	RNA metabolic process
285	gi|619297450|gb|GAXD01023171.1|	binding
286	gi|619320117|gb|GAXD01000632.1|	flavin adenine dinucleotide binding
287	gi|619320117|gb|GAXD01000632.1|	peroxisome
288	gi|619320117|gb|GAXD01000632.1|	fatty acid beta-oxidation
289	gi|619320117|gb|GAXD01000632.1|	acyl-CoA dehydrogenase activity
290	gi|619320117|gb|GAXD01000632.1|	acyl-CoA oxidase activity
291	gi|619295527|gb|GAXD01024611.1|	RNA binding
292	gi|619312386|gb|GAXD01008363.1|	intracellular
293	gi|619312386|gb|GAXD01008363.1|	Rab GTPase activator activity
294	gi|619312386|gb|GAXD01008363.1|	regulation of Rab GTPase activity
295	gi|619294248|gb|GAXD01025890.1|	catalytic activity
296	gi|619294787|gb|GAXD01025351.1|	phosphoacetylglucosamine mutase activity
297	gi|619294787|gb|GAXD01025351.1|	carbohydrate metabolic process
298	gi|619294787|gb|GAXD01025351.1|	magnesium ion binding
299	gi|619297907|gb|GAXD01022714.1|	ATP binding
300	gi|619297907|gb|GAXD01022714.1|	tRNA processing
301	gi|619316960|gb|GAXD01003789.1|	catalytic activity
302	gi|619310637|gb|GAXD01010093.1|	protein kinase activity
303	gi|619314036|gb|GAXD01006713.1|	steroid hormone mediated signaling pathway
304	gi|619314036|gb|GAXD01006713.1|	zinc ion binding
305	gi|619314036|gb|GAXD01006713.1|	steroid binding
306	gi|619314036|gb|GAXD01006713.1|	regulation of transcription, DNA-templated
307	gi|619314036|gb|GAXD01006713.1|	sequence-specific DNA binding
308	gi|619314036|gb|GAXD01006713.1|	steroid hormone receptor activity
309	gi|619314036|gb|GAXD01006713.1|	ligand-activated sequence-specific DNA binding RNA polymerase II transcription factor activity
310	gi|619314036|gb|GAXD01006713.1|	nucleus
311	gi|619314036|gb|GAXD01006713.1|	transcription, DNA-templated
312	gi|619297831|gb|GAXD01022790.1|	integral component of membrane
313	gi|619297831|gb|GAXD01022790.1|	carbohydrate binding
314	gi|619297831|gb|GAXD01022790.1|	Golgi apparatus
315	gi|619297831|gb|GAXD01022790.1|	transferase activity, transferring glycosyl groups
316	gi|619294477|gb|GAXD01025661.1|	hydrolase activity, hydrolyzing O-glycosyl compounds
317	gi|619300247|gb|GAXD01020375.1|	binding
318	gi|619297380|gb|GAXD01023241.1|	binding
319	gi|619315108|gb|GAXD01005641.1|	sulfate adenylyltransferase (ATP) activity
320	gi|619315108|gb|GAXD01005641.1|	phosphorylation
321	gi|619315108|gb|GAXD01005641.1|	ATP binding
322	gi|619315108|gb|GAXD01005641.1|	sulfate assimilation
323	gi|619315108|gb|GAXD01005641.1|	adenylylsulfate kinase activity
324	gi|619293776|gb|GAXD01026362.1|	metalloendopeptidase activity
325	gi|619293776|gb|GAXD01026362.1|	proteolysis
326	gi|619295894|gb|GAXD01024244.1|	regulation of transcription, DNA-templated
327	gi|619295894|gb|GAXD01024244.1|	sequence-specific DNA binding transcription factor activity
328	gi|619295894|gb|GAXD01024244.1|	sequence-specific DNA binding
329	gi|619295894|gb|GAXD01024244.1|	protein domain specific binding
330	gi|619295894|gb|GAXD01024244.1|	transcription, DNA-templated
331	gi|619295894|gb|GAXD01024244.1|	transcription factor binding
332	gi|619295894|gb|GAXD01024244.1|	nucleus
333	gi|619319723|gb|GAXD01001026.1|	cell wall macromolecule catabolic process
334	gi|619307794|gb|GAXD01012828.1|	calcium ion binding
335	gi|619312996|gb|GAXD01007753.1|	structural constituent of ribosome
336	gi|619312996|gb|GAXD01007753.1|	RNA binding
337	gi|619312996|gb|GAXD01007753.1|	small ribosomal subunit
338	gi|619312996|gb|GAXD01007753.1|	translation
339	gi|619299366|gb|GAXD01021255.1|	phosphatidylinositol phosphorylation
340	gi|619299366|gb|GAXD01021255.1|	1-phosphatidylinositol 4-kinase activity
341	gi|619299366|gb|GAXD01021255.1|	phosphatidylinositol-mediated signaling
342	gi|619297398|gb|GAXD01023223.1|	phosphoribosylaminoimidazolesuccinocarboxamide synthase activity
343	gi|619297398|gb|GAXD01023223.1|	phosphoribosylaminoimidazole carboxylase activity
344	gi|619297398|gb|GAXD01023223.1|	ATP binding
345	gi|619297398|gb|GAXD01023223.1|	'de novo' IMP biosynthetic process
346	gi|619303956|gb|GAXD01016666.1|	zinc ion binding
347	gi|619303956|gb|GAXD01016666.1|	nucleic acid binding
348	gi|619317823|gb|GAXD01002926.1|	microtubule
349	gi|619317823|gb|GAXD01002926.1|	protein polymerization
350	gi|619317823|gb|GAXD01002926.1|	GTP catabolic process
351	gi|619317823|gb|GAXD01002926.1|	microtubule-based movement
352	gi|619317823|gb|GAXD01002926.1|	GTPase activity
353	gi|619317823|gb|GAXD01002926.1|	structural molecule activity
354	gi|619317823|gb|GAXD01002926.1|	cytoplasm
355	gi|619317823|gb|GAXD01002926.1|	GTP binding
356	gi|619306159|gb|GAXD01014463.1|	dephosphorylation
357	gi|619306159|gb|GAXD01014463.1|	phosphoprotein phosphatase activity
358	gi|619306159|gb|GAXD01014463.1|	transferase activity
359	gi|619306158|gb|GAXD01014464.1|	protein dephosphorylation
360	gi|619306158|gb|GAXD01014464.1|	protein tyrosine phosphatase activity
361	gi|619306158|gb|GAXD01014464.1|	rhodopsin kinase activity
362	gi|619306158|gb|GAXD01014464.1|	receptor activity
363	gi|619291157|gb|GAXD01028981.1|	sodium ion transport
364	gi|619291157|gb|GAXD01028981.1|	sodium:potassium-exchanging ATPase activity
365	gi|619291157|gb|GAXD01028981.1|	potassium ion transport
366	gi|619291157|gb|GAXD01028981.1|	ATP biosynthetic process
367	gi|619291157|gb|GAXD01028981.1|	membrane
368	gi|619297916|gb|GAXD01022705.1|	structural molecule activity
369	gi|619297916|gb|GAXD01022705.1|	cell adhesion
370	gi|619297916|gb|GAXD01022705.1|	actin cytoskeleton
371	gi|619299369|gb|GAXD01021252.1|	protein kinase C activity
372	gi|619299369|gb|GAXD01021252.1|	protein phosphorylation
373	gi|619299369|gb|GAXD01021252.1|	ATP binding
374	gi|619319820|gb|GAXD01000929.1|	transport
375	gi|619319820|gb|GAXD01000929.1|	transferase activity
376	gi|619300331|gb|GAXD01020291.1|	protein phosphatase type 2A complex
377	gi|619300331|gb|GAXD01020291.1|	signal transduction
378	gi|619300331|gb|GAXD01020291.1|	binding
379	gi|619300331|gb|GAXD01020291.1|	protein phosphatase type 2A regulator activity
380	gi|619300330|gb|GAXD01020292.1|	protein phosphatase type 2A complex
381	gi|619300330|gb|GAXD01020292.1|	signal transduction
382	gi|619300330|gb|GAXD01020292.1|	binding
383	gi|619300330|gb|GAXD01020292.1|	protein phosphatase type 2A regulator activity
384	gi|619320343|gb|GAXD01000406.1|	protein kinase C activity
385	gi|619320343|gb|GAXD01000406.1|	protein phosphorylation
386	gi|619320343|gb|GAXD01000406.1|	ATP binding
387	gi|619320343|gb|GAXD01000406.1|	signal transduction
388	gi|619298178|gb|GAXD01022443.1|	zinc ion binding
389	gi|619298178|gb|GAXD01022443.1|	nucleic acid binding
390	gi|619298178|gb|GAXD01022443.1|	intracellular
391	gi|619298565|gb|GAXD01022056.1|	myosin heavy chain kinase activity
392	gi|619298565|gb|GAXD01022056.1|	membrane coat
393	gi|619298565|gb|GAXD01022056.1|	vesicle-mediated transport
394	gi|619298565|gb|GAXD01022056.1|	intracellular protein transport
395	gi|619298565|gb|GAXD01022056.1|	structural molecule activity
396	gi|619308068|gb|GAXD01012554.1|	metal ion binding
397	gi|619308068|gb|GAXD01012554.1|	intracellular
398	gi|619308068|gb|GAXD01012554.1|	acid-amino acid ligase activity
399	gi|619308068|gb|GAXD01012554.1|	protein ubiquitination
400	gi|619308068|gb|GAXD01012554.1|	ubiquitin-protein transferase activity
401	gi|619311456|gb|GAXD01009293.1|	metal ion binding
402	gi|619311456|gb|GAXD01009293.1|	regulation of Rho protein signal transduction
403	gi|619311456|gb|GAXD01009293.1|	intracellular
404	gi|619311456|gb|GAXD01009293.1|	intracellular signal transduction
405	gi|619311456|gb|GAXD01009293.1|	Rho guanyl-nucleotide exchange factor activity
406	gi|619300327|gb|GAXD01020295.1|	chromatin assembly or disassembly
407	gi|619300327|gb|GAXD01020295.1|	chromatin
408	gi|619300327|gb|GAXD01020295.1|	nucleus
409	gi|619300327|gb|GAXD01020295.1|	chromatin binding
410	gi|619320676|gb|GAXD01000073.1|	GTP binding
411	gi|619320676|gb|GAXD01000073.1|	sphingomyelin phosphodiesterase activity
412	gi|619320676|gb|GAXD01000073.1|	small GTPase mediated signal transduction
413	gi|619320676|gb|GAXD01000073.1|	protein transport
414	gi|619319455|gb|GAXD01001294.1|	GTP binding
415	gi|619319455|gb|GAXD01001294.1|	sphingomyelin phosphodiesterase activity
416	gi|619319455|gb|GAXD01001294.1|	small GTPase mediated signal transduction
417	gi|619319455|gb|GAXD01001294.1|	protein transport
418	gi|619299742|gb|GAXD01020879.1|	GTP binding
419	gi|619299742|gb|GAXD01020879.1|	sphingomyelin phosphodiesterase activity
420	gi|619299742|gb|GAXD01020879.1|	small GTPase mediated signal transduction
421	gi|619299742|gb|GAXD01020879.1|	protein transport
422	gi|619306850|gb|GAXD01013772.1|	cytoplasm
423	gi|619306850|gb|GAXD01013772.1|	cellular carbohydrate metabolic process
424	gi|619306850|gb|GAXD01013772.1|	ATP citrate synthase activity
425	gi|619306850|gb|GAXD01013772.1|	ATP binding
426	gi|619306850|gb|GAXD01013772.1|	succinate-CoA ligase (ADP-forming) activity
427	gi|619309565|gb|GAXD01011057.1|	proteolysis
428	gi|619309565|gb|GAXD01011057.1|	regulation of catalytic activity
429	gi|619309565|gb|GAXD01011057.1|	cysteine-type endopeptidase activity
430	gi|619317024|gb|GAXD01003725.1|	signal transduction
431	gi|619317024|gb|GAXD01003725.1|	serine-type endopeptidase inhibitor activity
432	gi|619317024|gb|GAXD01003725.1|	receptor binding
433	gi|619299932|gb|GAXD01020690.1|	mitotic spindle elongation
434	gi|619299932|gb|GAXD01020690.1|	structural constituent of ribosome
435	gi|619299932|gb|GAXD01020690.1|	cytosolic large ribosomal subunit
436	gi|619299932|gb|GAXD01020690.1|	translation
437	gi|619295318|gb|GAXD01024820.1|	binding
438	gi|619295318|gb|GAXD01024820.1|	hydrolase activity
439	gi|619313140|gb|GAXD01007609.1|	zinc ion binding
440	gi|619311930|gb|GAXD01008819.1|	nucleic acid binding
441	gi|619311930|gb|GAXD01008819.1|	nucleus
442	gi|619311930|gb|GAXD01008819.1|	nucleotide binding
443	gi|619316587|gb|GAXD01004162.1|	binding
444	gi|619317824|gb|GAXD01002925.1|	nucleic acid binding
445	gi|619317824|gb|GAXD01002925.1|	nucleotide binding
446	gi|619300525|gb|GAXD01020097.1|	intracellular
447	gi|619300525|gb|GAXD01020097.1|	cellular protein modification process
448	gi|619300525|gb|GAXD01020097.1|	acid-amino acid ligase activity
449	gi|619300525|gb|GAXD01020097.1|	binding
450	gi|619300523|gb|GAXD01020099.1|	intracellular
451	gi|619300523|gb|GAXD01020099.1|	cellular protein modification process
452	gi|619300523|gb|GAXD01020099.1|	acid-amino acid ligase activity
453	gi|619300523|gb|GAXD01020099.1|	binding
454	gi|619318905|gb|GAXD01001844.1|	catalytic activity
455	gi|619318905|gb|GAXD01001844.1|	single-organism process
456	gi|619319054|gb|GAXD01001695.1|	metalloendopeptidase activity
457	gi|619319054|gb|GAXD01001695.1|	proteolysis
458	gi|619319054|gb|GAXD01001695.1|	calcium ion binding
459	gi|619319054|gb|GAXD01001695.1|	extracellular matrix
460	gi|619319054|gb|GAXD01001695.1|	zinc ion binding
461	gi|619319445|gb|GAXD01001304.1|	catalytic activity
462	gi|619320215|gb|GAXD01000534.1|	histone deacetylation
463	gi|619320215|gb|GAXD01000534.1|	NAD-dependent histone deacetylase activity (H3-K9 specific)
464	gi|619320215|gb|GAXD01000534.1|	NAD-dependent histone deacetylase activity (H3-K14 specific)
465	gi|619320215|gb|GAXD01000534.1|	NAD-dependent histone deacetylase activity (H4-K16 specific)
466	gi|619320215|gb|GAXD01000534.1|	nucleus
467	gi|619307186|gb|GAXD01013436.1|	microtubule
468	gi|619307186|gb|GAXD01013436.1|	protein polymerization
469	gi|619307186|gb|GAXD01013436.1|	GTP catabolic process
470	gi|619307186|gb|GAXD01013436.1|	microtubule-based movement
471	gi|619307186|gb|GAXD01013436.1|	GTPase activity
472	gi|619307186|gb|GAXD01013436.1|	structural molecule activity
473	gi|619307186|gb|GAXD01013436.1|	cytoplasm
474	gi|619307186|gb|GAXD01013436.1|	GTP binding
475	gi|619320076|gb|GAXD01000673.1|	regulation of ARF protein signal transduction
476	gi|619320076|gb|GAXD01000673.1|	intracellular
477	gi|619320076|gb|GAXD01000673.1|	ARF guanyl-nucleotide exchange factor activity
478	gi|619298968|gb|GAXD01021653.1|	catalytic activity
479	gi|619298079|gb|GAXD01022542.1|	cellular aldehyde metabolic process
480	gi|619298079|gb|GAXD01022542.1|	oxidation-reduction process
481	gi|619298079|gb|GAXD01022542.1|	aldehyde dehydrogenase [NAD(P)+] activity
482	gi|619305966|gb|GAXD01014656.1|	mannose-1-phosphate guanylyltransferase activity
483	gi|619305966|gb|GAXD01014656.1|	biosynthetic process
484	gi|619302512|gb|GAXD01018110.1|	integral component of membrane
485	gi|619302512|gb|GAXD01018110.1|	carbohydrate binding
486	gi|619302512|gb|GAXD01018110.1|	Golgi apparatus
487	gi|619302512|gb|GAXD01018110.1|	transferase activity, transferring glycosyl groups
488	gi|619314631|gb|GAXD01006118.1|	ribosome
489	gi|619314631|gb|GAXD01006118.1|	structural constituent of ribosome
490	gi|619314631|gb|GAXD01006118.1|	translation
491	gi|619298039|gb|GAXD01022582.1|	nucleic acid binding
492	gi|619298039|gb|GAXD01022582.1|	ATP binding
493	gi|619298039|gb|GAXD01022582.1|	ATP-dependent helicase activity
494	gi|619317977|gb|GAXD01002772.1|	cysteine-type endopeptidase activity
495	gi|619317977|gb|GAXD01002772.1|	proteolysis
496	gi|619291291|gb|GAXD01028847.1|	nucleic acid binding
497	gi|619291291|gb|GAXD01028847.1|	ATP binding
498	gi|619291291|gb|GAXD01028847.1|	ATP-dependent helicase activity
499	gi|619298038|gb|GAXD01022583.1|	nucleic acid binding
500	gi|619298038|gb|GAXD01022583.1|	ATP binding
501	gi|619298038|gb|GAXD01022583.1|	ATP-dependent helicase activity
502	gi|619307189|gb|GAXD01013433.1|	microtubule
503	gi|619307189|gb|GAXD01013433.1|	protein polymerization
504	gi|619307189|gb|GAXD01013433.1|	GTP catabolic process
505	gi|619307189|gb|GAXD01013433.1|	microtubule-based movement
506	gi|619307189|gb|GAXD01013433.1|	GTPase activity
507	gi|619307189|gb|GAXD01013433.1|	structural molecule activity
508	gi|619307189|gb|GAXD01013433.1|	cytoplasm
509	gi|619307189|gb|GAXD01013433.1|	GTP binding
510	gi|619307188|gb|GAXD01013434.1|	microtubule
511	gi|619307188|gb|GAXD01013434.1|	protein polymerization
512	gi|619307188|gb|GAXD01013434.1|	GTP catabolic process
513	gi|619307188|gb|GAXD01013434.1|	microtubule-based movement
514	gi|619307188|gb|GAXD01013434.1|	GTPase activity
515	gi|619307188|gb|GAXD01013434.1|	structural molecule activity
516	gi|619307188|gb|GAXD01013434.1|	cytoplasm
517	gi|619307188|gb|GAXD01013434.1|	GTP binding

## Sheet: Sheet1
	Biological Process	Transport	24
		Signal transduction	16
		Metabolic process	15
		Biosynthetic process	10
		oxidation-reduction process	12
		Transcription	12
		Catabolic process	12
		Translation	11
		Phosphorylation	10
		GTP catabolic process	7
	Molecular Function	ATP binding	18
		Transferase activity	16
		Binding	15
		Nucleic acid binding	12
		GTP binding	11
		Hydrolase activity	11
		Zinc ion binding	11
		GTPase activity	8
		Catalytic activity	9
		Oxidoreductase activity	5
	Cellular component	Microtubule	13
		Intracellular	12
		Nucleus	10
		Integral component of membrane	9
		Cytoplasm	9
		Membrane	6
		Ribosome	6
		Protein phosphatase type 2A complex	4
		Mitochondrial matrix	2
		Extracellular matrix	2
