# Supplementary material for: Genome‐wide identification, expression profiling, and target gene analysis of microRNAs in the Onion thrips, Thrips tabaci Lindeman (Thysanoptera: Thripidae), vectors of tospoviruses (Bunyaviridae)
Source: Ecol Evol. 2018 Jun 7;8(13):6399–419. doi: 10.1002/ece3.3762 (PMC6053560; doi:10.1002/ece3.3762)
Supplement: Supplementary file 6 [file ECE3-8-6399-s006.xls]

## Sheet: novel_transcripts_targets
S.No.	miRNA	Target Id	Hit Acc.	Protein Name	Score	Energy	Alignment length
1	tta-miR-N5	gi|619315466|gb|GAXD01005283.1|	BAN20273	gi|501290941|dbj| |elongation factor 2	169	-30.16	20
2	tta-miR-N6	gi|619320664|gb|GAXD01000085.1|	#N/A	#N/A	165	-31.79	21
3	tta-miR-N6	gi|619320331|gb|GAXD01000418.1|	XP_003689751	gi|380011309|ref| | trypsin-1-like	145	-30.73	19
4	tta-miR-N6	gi|619320182|gb|GAXD01000567.1|	XP_973999	gi|189239349|ref| | cdna sequence bc060632	171	-32.22	18
5	tta-miR-N6	gi|619320024|gb|GAXD01000725.1|	XP_001603890	gi|345486512|ref| | low quality protein: vacuolar protein sorting-associated protein 13c-like	168	-31.63	19
6	tta-miR-N6	gi|619317597|gb|GAXD01003152.1|	#N/A	#N/A	142	-32.23	17
7	tta-miR-N6	gi|619316033|gb|GAXD01004716.1|	EHJ71354	gi|357618326|gb| | mandelate racemase	169	-30.35	20
8	tta-miR-N6	gi|619315484|gb|GAXD01005265.1|	XP_003488823	gi|350409714|ref| | caib baif -transferase family protein c7orf10-like	151	-30.66	20
9	tta-miR-N6	gi|619315326|gb|GAXD01005423.1|	#N/A	#N/A	151	-30.3	20
10	tta-miR-N6	gi|619315091|gb|GAXD01005658.1|	XP_969889	gi|189241692|ref| | agap009160-pa	163	-32.14	18
11	tta-miR-N6	gi|619312822|gb|GAXD01007927.1|	#N/A	#N/A	142	-30.01	23
12	tta-miR-N6	gi|619310631|gb|GAXD01010099.1|	AAC72919	gi|3859938|gb| |reverse transcriptase	148	-32.54	18
13	tta-miR-N6	gi|619309173|gb|GAXD01011449.1|	ESO97934	gi|242013591|ref| |ubiquitin carboxyl-terminal	157	-30.7	19
14	tta-miR-N6	gi|619304140|gb|GAXD01016482.1|	XP_002711882	gi|291390728|ref| | atp-binding sub-family a member 14-like	148	-31.33	19
15	tta-miR-N6	gi|619303935|gb|GAXD01016687.1|	XP_001603890	gi|345486512|ref| | low quality protein: vacuolar protein sorting-associated protein 13c-like	168	-31.63	19
16	tta-miR-N6	gi|619301671|gb|GAXD01018951.1|	#N/A	#N/A	140	-30.96	18
17	tta-miR-N6	gi|619301670|gb|GAXD01018952.1|	#N/A	#N/A	140	-30.96	18
18	tta-miR-N6	gi|619301351|gb|GAXD01019271.1|	#N/A	#N/A	155	-31.53	17
19	tta-miR-N6	gi|619299562|gb|GAXD01021059.1|	XP_002005659	gi|195122318|ref| |gi20589	146	-30.28	17
20	tta-miR-N6	gi|619299171|gb|GAXD01021450.1|	EFZ21168	gi|307171295|gb| |spectrin beta chain	148	-32.11	19
21	tta-miR-N6	gi|619299170|gb|GAXD01021451.1|	EFZ21222	gi|307171297|gb| |spectrin beta chain	148	-32.11	19
22	tta-miR-N6	gi|619299169|gb|GAXD01021452.1|	EFZ21222	gi|307171297|gb| |spectrin beta chain	148	-32.11	19
23	tta-miR-N6	gi|619299077|gb|GAXD01021544.1|	XP_001945701	gi|328707288|ref| | probable ras gtpase-activating	150	-31.04	21
24	tta-miR-N6	gi|619298999|gb|GAXD01021622.1|	EFN82877	gi|307203970|gb| |e3 ubiquitin-protein ligase ubr5	159	-31.44	18
25	tta-miR-N6	gi|619298158|gb|GAXD01022463.1|	#N/A	#N/A	156	-30.52	19
26	tta-miR-N6	gi|619298157|gb|GAXD01022464.1|	#N/A	#N/A	156	-30.52	19
27	tta-miR-N6	gi|619297333|gb|GAXD01023288.1|	#N/A	#N/A	141	-30.67	17
28	tta-miR-N6	gi|619297166|gb|GAXD01023455.1|	#N/A	#N/A	152	-34.17	14
29	tta-miR-N6	gi|619295285|gb|GAXD01024853.1|	CAJ17310	gi|70909769|emb| |ribosomal protein l22e	157	-30.17	16
30	tta-miR-N6	gi|619294126|gb|GAXD01026012.1|	XP_968596	gi|91079945|ref| | lysosomal alpha-mannosidase (mannosidase alpha class 2b member 1)	147	-34.47	20
31	tta-miR-N6	gi|619294068|gb|GAXD01026070.1|	#N/A	#N/A	148	-31.49	19
32	tta-miR-N6	gi|619293246|gb|GAXD01026892.1|	#N/A	#N/A	174	-33.27	19
33	tta-miR-N6	gi|619293245|gb|GAXD01026893.1|	#N/A	#N/A	174	-33.27	19
34	tta-miR-N6	gi|619292489|gb|GAXD01027649.1|	XP_004924623	gi|512899354|ref| | inter-alpha-trypsin inhibitor heavy chain h4-like	148	-33.38	23
35	tta-miR-N6	gi|619291611|gb|GAXD01028527.1|	XP_002423306	gi|242004884|ref|XP_002423306.1|conserved hypothetical protein	156	-30.94	18
36	tta-miR-N7	gi|619318726|gb|GAXD01002023.1|	XP_970554	gi|91093851|ref| | pre-mrna-splicing helicase brr2	155	-32.81	22
37	tta-miR-N7	gi|619318245|gb|GAXD01002504.1|	XP_313823	gi|347972071|ref| |agap004523-pa	164	-31.46	21
38	tta-miR-N7	gi|619318224|gb|GAXD01002525.1|	XP_002430379	gi|242019865|ref| |nuclear hormone receptor ftz-	169	-33.9	19
39	tta-miR-N7	gi|619315443|gb|GAXD01005306.1|	#N/A	#N/A	155	-31.04	17
40	tta-miR-N7	gi|619304806|gb|GAXD01015816.1|	XP_001121966	gi|380014149|ref| | uncharacterized family 31 glucosidase kiaa1161- partial	169	-30.89	16
41	tta-miR-N7	gi|619304247|gb|GAXD01016375.1|	XP_002423511	gi|91091154|ref| | cg7120 cg7120-pa	169	-30.34	20
42	tta-miR-N7	gi|619297832|gb|GAXD01022789.1|	#N/A	#N/A	160	-30.23	19
43	tta-miR-N8	gi|619305923|gb|GAXD01014699.1|	#N/A	#N/A	144	-34.2	19
44	tta-miR-N8	gi|619293711|gb|GAXD01026427.1|	#N/A	#N/A	151	-31.82	20
45	tta-miR-N10	gi|619320553|gb|GAXD01000196.1|	#N/A	#N/A	140	-32.11	15
46	tta-miR-N10	gi|619320546|gb|GAXD01000203.1|	AFO10122	gi|397133607|gb| |hypoxia-inducible factor 1 partial	166	-34.8	13
47	tta-miR-N10	gi|619318682|gb|GAXD01002067.1|	ELU01141	gi|320544579|ref| | isoform b	150	-30.26	18
48	tta-miR-N10	gi|619318364|gb|GAXD01002385.1|	#N/A	#N/A	147	-32.49	16
49	tta-miR-N10	gi|619314628|gb|GAXD01006121.1|	#N/A	#N/A	157	-33.26	12
50	tta-miR-N10	gi|619312899|gb|GAXD01007850.1|	EFN72287	gi|307186886|gb| |ankyrin repeat domain-containing protein 17	152	-37.06	15
51	tta-miR-N10	gi|619312898|gb|GAXD01007851.1|	XP_393472	gi|307212336|gb| |ankyrin repeat domain-containing protein 17	152	-37.06	15
52	tta-miR-N10	gi|619312897|gb|GAXD01007852.1|	XP_393472	gi|307186886|gb| |ankyrin repeat domain-containing protein 17	152	-37.06	15
53	tta-miR-N10	gi|619312896|gb|GAXD01007853.1|	XP_393472	gi|307212336|gb| |ankyrin repeat domain-containing protein 17	152	-37.06	15
54	tta-miR-N10	gi|619311571|gb|GAXD01009178.1|	#N/A	#N/A	148	-30.32	15
55	tta-miR-N10	gi|619308408|gb|GAXD01012214.1|	EFR26368	gi|289191356|ref| |carbonic anhydrase ii	151	-30.62	17
56	tta-miR-N10	gi|619308120|gb|GAXD01012502.1|	#N/A	#N/A	157	-30.57	12
57	tta-miR-N10	gi|619300179|gb|GAXD01020443.1|	#N/A	#N/A	147	-32.49	16
58	tta-miR-N10	gi|619297453|gb|GAXD01023168.1|	#N/A	#N/A	140	-30.02	15
59	tta-miR-N10	gi|619297439|gb|GAXD01023182.1|	#N/A	#N/A	143	-30.43	15
60	tta-miR-N10	gi|619296120|gb|GAXD01024018.1|	XP_970124	gi|91083623|ref| | citrate synthase	143	-32.11	16
61	tta-miR-N10	gi|619294580|gb|GAXD01025558.1|	#N/A	#N/A	140	-34.69	14
62	tta-miR-N10	gi|619294169|gb|GAXD01025969.1|	XP_004929648	gi|512920501|ref| | gram domain-containing protein 1b-like	141	-31.54	15
63	tta-miR-N10	gi|619294083|gb|GAXD01026055.1|	XP_001944525	gi|328722423|ref|XP_001944525.2|PREDICTED: hypothetical protein LOC100159902	145	-30.44	12
64	tta-miR-N10	gi|619289523|gb|GAXD01030615.1|	#N/A	#N/A	143	-34.12	17
65	tta-miR-N10	gi|619289392|gb|GAXD01030746.1|	#N/A	#N/A	144	-34.59	15
