# Supplementary material for: Genome‐wide identification, expression profiling, and target gene analysis of microRNAs in the Onion thrips, Thrips tabaci Lindeman (Thysanoptera: Thripidae), vectors of tospoviruses (Bunyaviridae)
Source: Ecol Evol. 2018 Jun 7;8(13):6399–419. doi: 10.1002/ece3.3762 (PMC6053560; doi:10.1002/ece3.3762)
Supplement: Supplementary file 7 [file ECE3-8-6399-s007.xls]

## Sheet: novel_transcripts_targets_GO
S.No.	Target Id	Functional Classification
1	gi|619317827|gb|GAXD01002922.1|	transmembrane transport
2	gi|619313000|gb|GAXD01007749.1|	translational initiation
3	gi|619313000|gb|GAXD01007749.1|	translation initiation factor activity
4	gi|619299369|gb|GAXD01021252.1|	protein kinase C activity
5	gi|619299369|gb|GAXD01021252.1|	protein phosphorylation
6	gi|619299369|gb|GAXD01021252.1|	ATP binding
7	gi|619295438|gb|GAXD01024700.1|	microtubule associated complex
8	gi|619295438|gb|GAXD01024700.1|	NAD binding
9	gi|619295438|gb|GAXD01024700.1|	lipid particle
10	gi|619295438|gb|GAXD01024700.1|	mitochondrial matrix
11	gi|619295438|gb|GAXD01024700.1|	magnesium ion binding
12	gi|619295438|gb|GAXD01024700.1|	tricarboxylic acid cycle
13	gi|619295438|gb|GAXD01024700.1|	isocitrate dehydrogenase (NAD+) activity
14	gi|619315091|gb|GAXD01005658.1|	ion binding
15	gi|619315091|gb|GAXD01005658.1|	signal transduction
16	gi|619309173|gb|GAXD01011449.1|	ubiquitin-dependent protein catabolic process
17	gi|619309173|gb|GAXD01011449.1|	calcium ion binding
18	gi|619309173|gb|GAXD01011449.1|	ubiquitin thiolesterase activity
19	gi|619309173|gb|GAXD01011449.1|	cysteine-type peptidase activity
20	gi|619299170|gb|GAXD01021451.1|	actin binding
21	gi|619299170|gb|GAXD01021451.1|	structural constituent of cytoskeleton
22	gi|619299170|gb|GAXD01021451.1|	spectrin
23	gi|619299169|gb|GAXD01021452.1|	actin binding
24	gi|619299169|gb|GAXD01021452.1|	structural constituent of cytoskeleton
25	gi|619299169|gb|GAXD01021452.1|	spectrin
26	gi|619299077|gb|GAXD01021544.1|	GTPase activator activity
27	gi|619299077|gb|GAXD01021544.1|	signal transduction
28	gi|619299077|gb|GAXD01021544.1|	intracellular
29	gi|619299077|gb|GAXD01021544.1|	regulation of small GTPase mediated signal transduction
30	gi|619298999|gb|GAXD01021622.1|	intracellular
31	gi|619298999|gb|GAXD01021622.1|	ubiquitin-protein transferase activity
32	gi|619298999|gb|GAXD01021622.1|	acid-amino acid ligase activity
33	gi|619298999|gb|GAXD01021622.1|	RNA binding
34	gi|619298999|gb|GAXD01021622.1|	protein ubiquitination
35	gi|619298999|gb|GAXD01021622.1|	zinc ion binding
36	gi|619295285|gb|GAXD01024853.1|	ribosome
37	gi|619295285|gb|GAXD01024853.1|	structural constituent of ribosome
38	gi|619295285|gb|GAXD01024853.1|	translation
39	gi|619294126|gb|GAXD01026012.1|	carbohydrate binding
40	gi|619294126|gb|GAXD01026012.1|	mannose metabolic process
41	gi|619294126|gb|GAXD01026012.1|	alpha-mannosidase activity
42	gi|619294126|gb|GAXD01026012.1|	zinc ion binding
43	gi|619291611|gb|GAXD01028527.1|	carbohydrate metabolic process
44	gi|619291611|gb|GAXD01028527.1|	hydrolase activity, hydrolyzing O-glycosyl compounds
45	gi|619320117|gb|GAXD01000632.1|	flavin adenine dinucleotide binding
46	gi|619320117|gb|GAXD01000632.1|	peroxisome
47	gi|619320117|gb|GAXD01000632.1|	fatty acid beta-oxidation
48	gi|619320117|gb|GAXD01000632.1|	acyl-CoA dehydrogenase activity
49	gi|619320117|gb|GAXD01000632.1|	acyl-CoA oxidase activity
50	gi|619320076|gb|GAXD01000673.1|	regulation of ARF protein signal transduction
51	gi|619320076|gb|GAXD01000673.1|	intracellular
52	gi|619320076|gb|GAXD01000673.1|	ARF guanyl-nucleotide exchange factor activity
53	gi|619317837|gb|GAXD01002912.1|	signal transduction
54	gi|619317152|gb|GAXD01003597.1|	binding
55	gi|619316121|gb|GAXD01004628.1|	metalloendopeptidase activity
56	gi|619316121|gb|GAXD01004628.1|	proteolysis
57	gi|619312386|gb|GAXD01008363.1|	intracellular
58	gi|619312386|gb|GAXD01008363.1|	Rab GTPase activator activity
59	gi|619312386|gb|GAXD01008363.1|	regulation of Rab GTPase activity
60	gi|619298187|gb|GAXD01022434.1|	signal transduction
61	gi|619294257|gb|GAXD01025881.1|	receptor activity
62	gi|619294257|gb|GAXD01025881.1|	transmembrane transport
63	gi|619318726|gb|GAXD01002023.1|	nucleic acid binding
64	gi|619318726|gb|GAXD01002023.1|	ATP binding
65	gi|619318726|gb|GAXD01002023.1|	ATP-dependent helicase activity
66	gi|619318224|gb|GAXD01002525.1|	steroid hormone mediated signaling pathway
67	gi|619318224|gb|GAXD01002525.1|	regulation of transcription, DNA-templated
68	gi|619318224|gb|GAXD01002525.1|	DNA binding
69	gi|619318224|gb|GAXD01002525.1|	steroid hormone receptor activity
70	gi|619318224|gb|GAXD01002525.1|	ligand-activated sequence-specific DNA binding RNA polymerase II transcription factor activity
71	gi|619318224|gb|GAXD01002525.1|	nucleus
72	gi|619318224|gb|GAXD01002525.1|	transcription, DNA-templated
73	gi|619320203|gb|GAXD01000546.1|	hydrolase activity, acting on glycosyl bonds
74	gi|619320202|gb|GAXD01000547.1|	hydrolase activity, acting on glycosyl bonds
75	gi|619320030|gb|GAXD01000719.1|	protein phosphorylation
76	gi|619320030|gb|GAXD01000719.1|	ATP binding
77	gi|619320030|gb|GAXD01000719.1|	protein serine/threonine kinase activity
78	gi|619319879|gb|GAXD01000870.1|	retrograde transport, endosome to Golgi
79	gi|619319879|gb|GAXD01000870.1|	activation of JUN kinase activity
80	gi|619319879|gb|GAXD01000870.1|	spermatogenesis
81	gi|619319879|gb|GAXD01000870.1|	kinesin binding
82	gi|619319879|gb|GAXD01000870.1|	striated muscle cell differentiation
83	gi|619319879|gb|GAXD01000870.1|	cytosol
84	gi|619319879|gb|GAXD01000870.1|	phosphatidylinositol 3-kinase binding
85	gi|619319879|gb|GAXD01000870.1|	JUN kinase binding
86	gi|619319879|gb|GAXD01000870.1|	cytoplasmic vesicle
87	gi|619319879|gb|GAXD01000870.1|	negative regulation of protein homodimerization activity
88	gi|619319879|gb|GAXD01000870.1|	integral component of membrane
89	gi|619319879|gb|GAXD01000870.1|	positive regulation of neuron differentiation
90	gi|619319879|gb|GAXD01000870.1|	perinuclear region of cytoplasm
91	gi|619319879|gb|GAXD01000870.1|	positive regulation of muscle cell differentiation
92	gi|619319879|gb|GAXD01000870.1|	protein homooligomerization
93	gi|619319879|gb|GAXD01000870.1|	positive regulation of cell migration
94	gi|619319879|gb|GAXD01000870.1|	mitogen-activated protein kinase p38 binding
95	gi|619319828|gb|GAXD01000921.1|	sulfate adenylyltransferase (ATP) activity
96	gi|619319828|gb|GAXD01000921.1|	phosphorylation
97	gi|619319828|gb|GAXD01000921.1|	ATP binding
98	gi|619319828|gb|GAXD01000921.1|	sulfate assimilation
99	gi|619319828|gb|GAXD01000921.1|	adenylylsulfate kinase activity
100	gi|619319820|gb|GAXD01000929.1|	transport
101	gi|619319820|gb|GAXD01000929.1|	transferase activity
102	gi|619319723|gb|GAXD01001026.1|	cell wall macromolecule catabolic process
103	gi|619319455|gb|GAXD01001294.1|	GTP binding
104	gi|619319455|gb|GAXD01001294.1|	sphingomyelin phosphodiesterase activity
105	gi|619319455|gb|GAXD01001294.1|	small GTPase mediated signal transduction
106	gi|619319455|gb|GAXD01001294.1|	protein transport
107	gi|619319035|gb|GAXD01001714.1|	cytoskeleton
108	gi|619319035|gb|GAXD01001714.1|	cytoplasm
109	gi|619319035|gb|GAXD01001714.1|	ATP binding
110	gi|619319034|gb|GAXD01001715.1|	cytoskeleton
111	gi|619319034|gb|GAXD01001715.1|	cytoplasm
112	gi|619319034|gb|GAXD01001715.1|	ATP binding
113	gi|619318540|gb|GAXD01002209.1|	regulation of GTPase activity
114	gi|619318540|gb|GAXD01002209.1|	Rab GDP-dissociation inhibitor activity
115	gi|619318540|gb|GAXD01002209.1|	protein transport
116	gi|619318177|gb|GAXD01002572.1|	extracellular region
117	gi|619318177|gb|GAXD01002572.1|	neuropeptide hormone activity
118	gi|619317955|gb|GAXD01002794.1|	translational initiation
119	gi|619317955|gb|GAXD01002794.1|	translation initiation factor activity
120	gi|619316669|gb|GAXD01004080.1|	cysteine-S-conjugate beta-lyase activity
121	gi|619316669|gb|GAXD01004080.1|	glutamine-phenylpyruvate transaminase activity
122	gi|619316669|gb|GAXD01004080.1|	pyridoxal phosphate binding
123	gi|619316669|gb|GAXD01004080.1|	1-aminocyclopropane-1-carboxylate biosynthetic process
124	gi|619316669|gb|GAXD01004080.1|	1-aminocyclopropane-1-carboxylate synthase activity
125	gi|619316219|gb|GAXD01004530.1|	nucleosome
126	gi|619316219|gb|GAXD01004530.1|	DNA binding
127	gi|619316219|gb|GAXD01004530.1|	nucleosome assembly
128	gi|619316219|gb|GAXD01004530.1|	nucleus
129	gi|619315825|gb|GAXD01004924.1|	palmitoyl-[acyl-carrier-protein] hydrolase activity
130	gi|619315825|gb|GAXD01004924.1|	ACP phosphopantetheine attachment site binding involved in fatty acid biosynthetic process
131	gi|619315825|gb|GAXD01004924.1|	[acyl-carrier-protein] S-malonyltransferase activity
132	gi|619315825|gb|GAXD01004924.1|	enoyl-[acyl-carrier-protein] reductase (NADPH, B-specific) activity
133	gi|619315825|gb|GAXD01004924.1|	[acyl-carrier-protein] S-acetyltransferase activity
134	gi|619315825|gb|GAXD01004924.1|	oleoyl-[acyl-carrier-protein] hydrolase activity
135	gi|619315825|gb|GAXD01004924.1|	3-oxoacyl-[acyl-carrier-protein] reductase (NADPH) activity
136	gi|619315825|gb|GAXD01004924.1|	3-oxoacyl-[acyl-carrier-protein] synthase activity
137	gi|619315825|gb|GAXD01004924.1|	myristoyl-[acyl-carrier-protein] hydrolase activity
138	gi|619315825|gb|GAXD01004924.1|	biosynthetic process
139	gi|619315825|gb|GAXD01004924.1|	zinc ion binding
140	gi|619315825|gb|GAXD01004924.1|	3-hydroxypalmitoyl-[acyl-carrier-protein] dehydratase activity
141	gi|619315825|gb|GAXD01004924.1|	oxidation-reduction process
142	gi|619315341|gb|GAXD01005408.1|	signal transducer activity
143	gi|619315341|gb|GAXD01005408.1|	regulation of transcription, DNA-templated
144	gi|619315341|gb|GAXD01005408.1|	DNA binding
145	gi|619315341|gb|GAXD01005408.1|	sequence-specific DNA binding transcription factor activity
146	gi|619315341|gb|GAXD01005408.1|	signal transduction
147	gi|619315341|gb|GAXD01005408.1|	nucleus
148	gi|619315341|gb|GAXD01005408.1|	transcription, DNA-templated
149	gi|619315139|gb|GAXD01005610.1|	flavin adenine dinucleotide binding
150	gi|619315139|gb|GAXD01005610.1|	metabolic process
151	gi|619315139|gb|GAXD01005610.1|	oxidoreductase activity
152	gi|619315108|gb|GAXD01005641.1|	sulfate adenylyltransferase (ATP) activity
153	gi|619315108|gb|GAXD01005641.1|	phosphorylation
154	gi|619315108|gb|GAXD01005641.1|	ATP binding
155	gi|619315108|gb|GAXD01005641.1|	sulfate assimilation
156	gi|619315108|gb|GAXD01005641.1|	adenylylsulfate kinase activity
157	gi|619315033|gb|GAXD01005716.1|	integral component of membrane
158	gi|619315033|gb|GAXD01005716.1|	sodium ion transport
159	gi|619315033|gb|GAXD01005716.1|	transmembrane transport
160	gi|619315033|gb|GAXD01005716.1|	transporter activity
161	gi|619315032|gb|GAXD01005717.1|	integral component of membrane
162	gi|619315032|gb|GAXD01005717.1|	sodium ion transport
163	gi|619315032|gb|GAXD01005717.1|	transmembrane transport
164	gi|619315032|gb|GAXD01005717.1|	transporter activity
165	gi|619315030|gb|GAXD01005719.1|	membrane
166	gi|619315030|gb|GAXD01005719.1|	ion transport
167	gi|619315029|gb|GAXD01005720.1|	membrane
168	gi|619315029|gb|GAXD01005720.1|	ion transport
169	gi|619314225|gb|GAXD01006524.1|	glutamate-ammonia ligase activity
170	gi|619314225|gb|GAXD01006524.1|	ATP binding
171	gi|619314225|gb|GAXD01006524.1|	glutamine biosynthetic process
172	gi|619312877|gb|GAXD01007872.1|	myosin filament
173	gi|619312877|gb|GAXD01007872.1|	motor activity
174	gi|619311915|gb|GAXD01008834.1|	peptidase activity
175	gi|619311056|gb|GAXD01009693.1|	nucleic acid binding
176	gi|619311056|gb|GAXD01009693.1|	nucleotide binding
177	gi|619309031|gb|GAXD01011591.1|	oxidation-reduction process
178	gi|619309031|gb|GAXD01011591.1|	oxidoreductase activity
179	gi|619308517|gb|GAXD01012105.1|	metabolic process
180	gi|619308517|gb|GAXD01012105.1|	oxidoreductase activity
181	gi|619308517|gb|GAXD01012105.1|	cofactor binding
182	gi|619307871|gb|GAXD01012751.1|	transferase activity, transferring phosphorus-containing groups
183	gi|619307713|gb|GAXD01012909.1|	isoprenoid biosynthetic process
184	gi|619307713|gb|GAXD01012909.1|	hydroxymethylglutaryl-CoA synthase activity
185	gi|619306850|gb|GAXD01013772.1|	cytoplasm
186	gi|619306850|gb|GAXD01013772.1|	cellular carbohydrate metabolic process
187	gi|619306850|gb|GAXD01013772.1|	ATP citrate synthase activity
188	gi|619306850|gb|GAXD01013772.1|	ATP binding
189	gi|619306850|gb|GAXD01013772.1|	succinate-CoA ligase (ADP-forming) activity
190	gi|619305698|gb|GAXD01014924.1|	protein transport
191	gi|619305524|gb|GAXD01015098.1|	nucleic acid binding
192	gi|619305006|gb|GAXD01015616.1|	transport
193	gi|619305006|gb|GAXD01015616.1|	single-organism process
194	gi|619301825|gb|GAXD01018797.1|	hydrolase activity
195	gi|619301479|gb|GAXD01019143.1|	heme binding
196	gi|619301479|gb|GAXD01019143.1|	monooxygenase activity
197	gi|619301479|gb|GAXD01019143.1|	iron ion binding
198	gi|619301479|gb|GAXD01019143.1|	electron carrier activity
199	gi|619301479|gb|GAXD01019143.1|	oxidation-reduction process
200	gi|619300525|gb|GAXD01020097.1|	intracellular
201	gi|619300525|gb|GAXD01020097.1|	cellular protein modification process
202	gi|619300525|gb|GAXD01020097.1|	acid-amino acid ligase activity
203	gi|619300525|gb|GAXD01020097.1|	binding
204	gi|619300523|gb|GAXD01020099.1|	intracellular
205	gi|619300523|gb|GAXD01020099.1|	cellular protein modification process
206	gi|619300523|gb|GAXD01020099.1|	acid-amino acid ligase activity
207	gi|619300523|gb|GAXD01020099.1|	binding
208	gi|619300300|gb|GAXD01020322.1|	regulation of GTPase activity
209	gi|619300300|gb|GAXD01020322.1|	Rab GDP-dissociation inhibitor activity
210	gi|619300300|gb|GAXD01020322.1|	protein transport
211	gi|619299871|gb|GAXD01020751.1|	transport
212	gi|619299742|gb|GAXD01020879.1|	GTP binding
213	gi|619299742|gb|GAXD01020879.1|	sphingomyelin phosphodiesterase activity
214	gi|619299742|gb|GAXD01020879.1|	small GTPase mediated signal transduction
215	gi|619299742|gb|GAXD01020879.1|	protein transport
216	gi|619299279|gb|GAXD01021342.1|	intracellular
217	gi|619299279|gb|GAXD01021342.1|	proteolysis
218	gi|619299279|gb|GAXD01021342.1|	calcium-dependent cysteine-type endopeptidase activity
219	gi|619299279|gb|GAXD01021342.1|	calcium ion binding
220	gi|619299239|gb|GAXD01021382.1|	cytoskeleton
221	gi|619299239|gb|GAXD01021382.1|	actin binding
222	gi|619299239|gb|GAXD01021382.1|	calcium ion binding
223	gi|619299239|gb|GAXD01021382.1|	cell cycle arrest
224	gi|619299095|gb|GAXD01021526.1|	transport
225	gi|619298658|gb|GAXD01021963.1|	intracellular
226	gi|619298658|gb|GAXD01021963.1|	exonuclease activity
227	gi|619298440|gb|GAXD01022181.1|	catalytic activity
228	gi|619298208|gb|GAXD01022413.1|	intracellular
229	gi|619298208|gb|GAXD01022413.1|	transport
230	gi|619298208|gb|GAXD01022413.1|	transporter activity
231	gi|619298039|gb|GAXD01022582.1|	nucleic acid binding
232	gi|619298039|gb|GAXD01022582.1|	ATP binding
233	gi|619298039|gb|GAXD01022582.1|	ATP-dependent helicase activity
234	gi|619298038|gb|GAXD01022583.1|	nucleic acid binding
235	gi|619298038|gb|GAXD01022583.1|	ATP binding
236	gi|619298038|gb|GAXD01022583.1|	ATP-dependent helicase activity
237	gi|619297907|gb|GAXD01022714.1|	ATP binding
238	gi|619297907|gb|GAXD01022714.1|	tRNA processing
239	gi|619297567|gb|GAXD01023054.1|	oxidoreductase activity
240	gi|619297567|gb|GAXD01023054.1|	metabolic process
241	gi|619297567|gb|GAXD01023054.1|	cellular process
242	gi|619297073|gb|GAXD01023548.1|	receptor activity
243	gi|619297073|gb|GAXD01023548.1|	binding
244	gi|619295894|gb|GAXD01024244.1|	regulation of transcription, DNA-templated
245	gi|619295894|gb|GAXD01024244.1|	sequence-specific DNA binding transcription factor activity
246	gi|619295894|gb|GAXD01024244.1|	sequence-specific DNA binding
247	gi|619295894|gb|GAXD01024244.1|	protein domain specific binding
248	gi|619295894|gb|GAXD01024244.1|	transcription, DNA-templated
249	gi|619295894|gb|GAXD01024244.1|	transcription factor binding
250	gi|619295894|gb|GAXD01024244.1|	nucleus
251	gi|619295743|gb|GAXD01024395.1|	RNA binding
252	gi|619295743|gb|GAXD01024395.1|	phenylalanyl-tRNA aminoacylation
253	gi|619295743|gb|GAXD01024395.1|	ATP binding
254	gi|619295743|gb|GAXD01024395.1|	phenylalanine-tRNA ligase activity
255	gi|619295743|gb|GAXD01024395.1|	magnesium ion binding
256	gi|619295743|gb|GAXD01024395.1|	cytoplasm
257	gi|619295318|gb|GAXD01024820.1|	binding
258	gi|619295318|gb|GAXD01024820.1|	hydrolase activity
259	gi|619295179|gb|GAXD01024959.1|	cytoplasm
260	gi|619295179|gb|GAXD01024959.1|	proteasome complex
261	gi|619295179|gb|GAXD01024959.1|	nucleus
262	gi|619295179|gb|GAXD01024959.1|	peptidase activity
263	gi|619294072|gb|GAXD01026066.1|	myosin complex
264	gi|619294072|gb|GAXD01026066.1|	motor activity
265	gi|619292917|gb|GAXD01027221.1|	catalytic activity
266	gi|619292917|gb|GAXD01027221.1|	metabolic process
267	gi|619291549|gb|GAXD01028589.1|	steroid hormone mediated signaling pathway
268	gi|619291549|gb|GAXD01028589.1|	zinc ion binding
269	gi|619291549|gb|GAXD01028589.1|	steroid binding
270	gi|619291549|gb|GAXD01028589.1|	regulation of transcription, DNA-templated
271	gi|619291549|gb|GAXD01028589.1|	sequence-specific DNA binding
272	gi|619291549|gb|GAXD01028589.1|	steroid hormone receptor activity
273	gi|619291549|gb|GAXD01028589.1|	DNA binding
274	gi|619291549|gb|GAXD01028589.1|	nucleus
275	gi|619291549|gb|GAXD01028589.1|	transcription, DNA-templated
276	gi|619318682|gb|GAXD01002067.1|	cytokinesis
277	gi|619312898|gb|GAXD01007851.1|	RNA binding
278	gi|619312896|gb|GAXD01007853.1|	RNA binding
279	gi|619296120|gb|GAXD01024018.1|	cellular carbohydrate metabolic process
280	gi|619296120|gb|GAXD01024018.1|	mitochondrial matrix
281	gi|619296120|gb|GAXD01024018.1|	citrate (Si)-synthase activity
282	gi|619296120|gb|GAXD01024018.1|	tricarboxylic acid cycle
283	gi|619294083|gb|GAXD01026055.1|	integral component of membrane
